# Supplementary material for: Genomic insights into Plasmodium vivax population structure and diversity in central Africa
Source: Malar J. 2024 Jan 18;23:27. doi: 10.1186/s12936-024-04852-y (PMC10797969; doi:10.1186/s12936-024-04852-y)
Supplement: Supplementary file 2 — Additional file 2: Sample accession numbers and location metadata of all Plasmodium vivax and Plasmodium vivax-like whole genome sequencing data used in this study. [file 12936_2024_4852_MOESM2_ESM.csv]

Run	Species	Country	Bases	BioSample	Experiment	LibraryLayout	Platform	BioProject
ERR5740735	Plasmodium vivax	Afghanistan	897964082	SAMEA8587520	ERX5451534	PAIRED	ILLUMINA	PRJEB44419
ERR5740748	Plasmodium vivax	Afghanistan	866639132	SAMEA8587533	ERX5451547	PAIRED	ILLUMINA	PRJEB44419
ERR5740749	Plasmodium vivax	Afghanistan	1031638040	SAMEA8587534	ERX5451548	PAIRED	ILLUMINA	PRJEB44419
ERR5740751	Plasmodium vivax	Afghanistan	970082286	SAMEA8587536	ERX5451550	PAIRED	ILLUMINA	PRJEB44419
ERR5740752	Plasmodium vivax	Afghanistan	982607132	SAMEA8587537	ERX5451551	PAIRED	ILLUMINA	PRJEB44419
ERR5740753	Plasmodium vivax	Afghanistan	1070526278	SAMEA8587538	ERX5451552	PAIRED	ILLUMINA	PRJEB44419
ERR5740754	Plasmodium vivax	Afghanistan	907333028	SAMEA8587539	ERX5451553	PAIRED	ILLUMINA	PRJEB44419
ERR5740755	Plasmodium vivax	Afghanistan	790908102	SAMEA8587540	ERX5451554	PAIRED	ILLUMINA	PRJEB44419
ERR5740756	Plasmodium vivax	Afghanistan	1137373676	SAMEA8587541	ERX5451555	PAIRED	ILLUMINA	PRJEB44419
ERR5740758	Plasmodium vivax	Afghanistan	867777370	SAMEA8587543	ERX5451557	PAIRED	ILLUMINA	PRJEB44419
ERR5740759	Plasmodium vivax	Afghanistan	963309936	SAMEA8587544	ERX5451558	PAIRED	ILLUMINA	PRJEB44419
ERR5740760	Plasmodium vivax	Afghanistan	1010248588	SAMEA8587545	ERX5451559	PAIRED	ILLUMINA	PRJEB44419
ERR5740761	Plasmodium vivax	Afghanistan	1005079254	SAMEA8587546	ERX5451560	PAIRED	ILLUMINA	PRJEB44419
ERR5740762	Plasmodium vivax	Afghanistan	1055067804	SAMEA8587547	ERX5451561	PAIRED	ILLUMINA	PRJEB44419
ERR5740763	Plasmodium vivax	Afghanistan	977968714	SAMEA8587548	ERX5451562	PAIRED	ILLUMINA	PRJEB44419
ERR5740764	Plasmodium vivax	Afghanistan	1031234568	SAMEA8587549	ERX5451563	PAIRED	ILLUMINA	PRJEB44419
ERR5740765	Plasmodium vivax	Afghanistan	1169960080	SAMEA8587550	ERX5451564	PAIRED	ILLUMINA	PRJEB44419
ERR5740766	Plasmodium vivax	Afghanistan	1077794210	SAMEA8587551	ERX5451565	PAIRED	ILLUMINA	PRJEB44419
ERR5740767	Plasmodium vivax	Afghanistan	954606598	SAMEA8587552	ERX5451566	PAIRED	ILLUMINA	PRJEB44419
ERR5740770	Plasmodium vivax	Afghanistan	997524422	SAMEA8587555	ERX5451569	PAIRED	ILLUMINA	PRJEB44419
ERR5740771	Plasmodium vivax	Afghanistan	1045415884	SAMEA8587556	ERX5451570	PAIRED	ILLUMINA	PRJEB44419
ERR5740773	Plasmodium vivax	Afghanistan	1051444710	SAMEA8587558	ERX5451572	PAIRED	ILLUMINA	PRJEB44419
ERR5740707	Plasmodium vivax	Bangladesh	1085558630	SAMEA8587492	ERX5451506	PAIRED	ILLUMINA	PRJEB44419
SRR5098034	Plasmodium vivax	Brazil	1084289765	SAMN05941945	SRX2347714	SINGLE	ION_TORRENT	PRJNA350554
SRR5099324	Plasmodium vivax	Brazil	1300360810	SAMN06007098	SRX2416079	SINGLE	ION_TORRENT	PRJNA350554
SRR5099325	Plasmodium vivax	Brazil	1575612419	SAMN06007111	SRX2416080	SINGLE	ION_TORRENT	PRJNA350554
SRR5099326	Plasmodium vivax	Brazil	1317243630	SAMN06007182	SRX2416081	SINGLE	ION_TORRENT	PRJNA350554
SRR5278291	Plasmodium vivax	Brazil	1543286770	SAMN06007183	SRX2582140	SINGLE	ION_TORRENT	PRJNA350554
SRR5278293	Plasmodium vivax	Brazil	1518286917	SAMN06007184	SRX2582142	SINGLE	ION_TORRENT	PRJNA350554
SRR5278295	Plasmodium vivax	Brazil	1270270274	SAMN06007193	SRX2582144	SINGLE	ION_TORRENT	PRJNA350554
SRR5278298	Plasmodium vivax	Brazil	1382099863	SAMN06007194	SRX2582147	SINGLE	ION_TORRENT	PRJNA350554
SRR5278301	Plasmodium vivax	Brazil	1729106190	SAMN06007195	SRX2582151	SINGLE	ION_TORRENT	PRJNA350554
ERR018932	Plasmodium vivax	Brazil	1014805200	SAMEA680794	ERX007399	PAIRED	ILLUMINA	PRJEB2136
ERR019040	Plasmodium vivax	Brazil	1430862944	SAMEA908824	ERX007545	PAIRED	ILLUMINA	PRJEB2140
ERR5748169	Plasmodium vivax	Brazil	6277608600	SAMEA8595226	ERX5458806	PAIRED	ILLUMINA	PRJEB44419
ERR5748170	Plasmodium vivax	Brazil	6718001700	SAMEA8595227	ERX5458807	PAIRED	ILLUMINA	PRJEB44419
ERR5748171	Plasmodium vivax	Brazil	1099042927	SAMEA8595228	ERX5458808	PAIRED	ILLUMINA	PRJEB44419
SRR1568192	Plasmodium vivax	Brazil	7528271138	SAMN02677076	SRX695097	PAIRED	ILLUMINA	PRJNA240378
SRR1568121	Plasmodium vivax	Brazil	4161992850	SAMN02677077	SRX695026	PAIRED	ILLUMINA	PRJNA240379
ERR039234	Plasmodium vivax	Cambodia	1116592350	SAMEA680891	ERX016430	PAIRED	ILLUMINA	PRJEB2136
ERR123849	Plasmodium vivax	Cambodia	1508658800	SAMEA1403266	ERX100031	PAIRED	ILLUMINA	PRJEB2136
ERR216554	Plasmodium vivax	Cambodia	1847155600	SAMEA1679593	ERX191219	PAIRED	ILLUMINA	PRJEB2136
ERR388742	Plasmodium vivax	Cambodia	3452635600	SAMEA2167755	ERX360972	PAIRED	ILLUMINA	PRJEB4410
ERR211549	Plasmodium vivax	Cambodia	1517292600	SAMEA1561080	ERX186214	PAIRED	ILLUMINA	PRJEB2136
ERR211557	Plasmodium vivax	Cambodia	436432400	SAMEA1560964	ERX186222	PAIRED	ILLUMINA	PRJEB2136
ERR216477	Plasmodium vivax	Cambodia	3375710000	SAMEA1679418	ERX191142	PAIRED	ILLUMINA	PRJEB2136
ERR337538	Plasmodium vivax	Cambodia	374321800	SAMEA2056563	ERX310443	PAIRED	ILLUMINA	PRJEB2136
ERR386532	Plasmodium vivax	Cambodia	251738400	SAMEA2170284	ERX358762	PAIRED	ILLUMINA	PRJEB2136
ERR386533	Plasmodium vivax	Cambodia	402813000	SAMEA2170289	ERX358763	PAIRED	ILLUMINA	PRJEB2136
ERR386535	Plasmodium vivax	Cambodia	354820400	SAMEA2170294	ERX358765	PAIRED	ILLUMINA	PRJEB2136
ERR386536	Plasmodium vivax	Cambodia	1599042600	SAMEA2170282	ERX358766	PAIRED	ILLUMINA	PRJEB2136
ERR386537	Plasmodium vivax	Cambodia	451324800	SAMEA2170285	ERX358767	PAIRED	ILLUMINA	PRJEB2136
ERR386539	Plasmodium vivax	Cambodia	356922400	SAMEA2170288	ERX358769	PAIRED	ILLUMINA	PRJEB2136
ERR386540	Plasmodium vivax	Cambodia	227636000	SAMEA2170290	ERX358770	PAIRED	ILLUMINA	PRJEB2136
ERR386541	Plasmodium vivax	Cambodia	667175200	SAMEA2170297	ERX358771	PAIRED	ILLUMINA	PRJEB2136
ERR386542	Plasmodium vivax	Cambodia	398802000	SAMEA2170298	ERX358772	PAIRED	ILLUMINA	PRJEB2136
ERR386544	Plasmodium vivax	Cambodia	265851000	SAMEA2170304	ERX358774	PAIRED	ILLUMINA	PRJEB2136
ERR386547	Plasmodium vivax	Cambodia	216399800	SAMEA2170308	ERX358777	PAIRED	ILLUMINA	PRJEB2136
ERR023040	Plasmodium vivax	Cambodia	3295142488	SAMEA908840	ERX009417	PAIRED	ILLUMINA	PRJEB2140
ERR027119	Plasmodium vivax	Cambodia	5309297832	SAMEA908846	ERX009954	PAIRED	ILLUMINA	PRJEB2140
ERR054080	Plasmodium vivax	Cambodia	509279850	SAMEA1016230	ERX031126	PAIRED	ILLUMINA	PRJEB2140
ERR054082	Plasmodium vivax	Cambodia	895837650	SAMEA1016208	ERX031128	PAIRED	ILLUMINA	PRJEB2140
ERR111729	Plasmodium vivax	Cambodia	715510800	SAMEA1404080	ERX089163	PAIRED	ILLUMINA	PRJEB2140
ERR152408	Plasmodium vivax	Cambodia	300819400	SAMEA1404085	ERX128356	PAIRED	ILLUMINA	PRJEB2140
ERR152413	Plasmodium vivax	Cambodia	2810561400	SAMEA1404073	ERX128361	PAIRED	ILLUMINA	PRJEB2140
SRR572648	Plasmodium vivax	Cambodia	22308909600	SAMN01174524	SRX187072	PAIRED	ILLUMINA	PRJNA175266
SRR2315729	Plasmodium vivax	Cambodia	2434646200	SAMN04013294	SRX1211710	PAIRED	ILLUMINA	PRJNA295233
SRR2315849	Plasmodium vivax	Cambodia	2132064400	SAMN04013295	SRX1211712	PAIRED	ILLUMINA	PRJNA295233
SRR2315988	Plasmodium vivax	Cambodia	1871251400	SAMN04013305	SRX1211715	PAIRED	ILLUMINA	PRJNA295233
SRR2316034	Plasmodium vivax	Cambodia	4429164200	SAMN04013312	SRX1211742	PAIRED	ILLUMINA	PRJNA295233
SRR2316036	Plasmodium vivax	Cambodia	8639175400	SAMN04013313	SRX1211743	PAIRED	ILLUMINA	PRJNA295233
SRR2316048	Plasmodium vivax	Cambodia	8140711800	SAMN04013316	SRX1211751	PAIRED	ILLUMINA	PRJNA295233
SRR2316051	Plasmodium vivax	Cambodia	3521742800	SAMN04013317	SRX1211753	PAIRED	ILLUMINA	PRJNA295233
SRR2316091	Plasmodium vivax	Cambodia	3821400000	SAMN04013320	SRX1211785	PAIRED	ILLUMINA	PRJNA295233
SRR2316095	Plasmodium vivax	Cambodia	4384947600	SAMN04013321	SRX1211787	PAIRED	ILLUMINA	PRJNA295233
SRR2316101	Plasmodium vivax	Cambodia	7896840400	SAMN04013323	SRX1211789	PAIRED	ILLUMINA	PRJNA295233
SRR2316108	Plasmodium vivax	Cambodia	8415143600	SAMN04013324	SRX1211791	PAIRED	ILLUMINA	PRJNA295233
SRR2316111	Plasmodium vivax	Cambodia	7880373200	SAMN04013325	SRX1211792	PAIRED	ILLUMINA	PRJNA295233
SRR2316115	Plasmodium vivax	Cambodia	6065956600	SAMN04013326	SRX1211793	PAIRED	ILLUMINA	PRJNA295233
SRR2316172	Plasmodium vivax	Cambodia	6981180600	SAMN04013328	SRX1211805	PAIRED	ILLUMINA	PRJNA295233
SRR2316252	Plasmodium vivax	Cambodia	4899473000	SAMN04013329	SRX1211828	PAIRED	ILLUMINA	PRJNA295233
SRR2316344	Plasmodium vivax	Cambodia	4133555200	SAMN04013331	SRX1211862	PAIRED	ILLUMINA	PRJNA295233
SRR2316531	Plasmodium vivax	Cambodia	4161166600	SAMN04013334	SRX1211941	PAIRED	ILLUMINA	PRJNA295233
SRR2316564	Plasmodium vivax	Cambodia	2015070000	SAMN04013335	SRX1211942	PAIRED	ILLUMINA	PRJNA295233
SRR2316755	Plasmodium vivax	Cambodia	2982307200	SAMN04013339	SRX1212016	PAIRED	ILLUMINA	PRJNA295233
SRR2316807	Plasmodium vivax	Cambodia	2033037400	SAMN04013340	SRX1212040	PAIRED	ILLUMINA	PRJNA295233
SRR2316865	Plasmodium vivax	Cambodia	3058260200	SAMN04013342	SRX1212050	PAIRED	ILLUMINA	PRJNA295233
SRR2316867	Plasmodium vivax	Cambodia	1484800600	SAMN04013343	SRX1212051	PAIRED	ILLUMINA	PRJNA295233
SRR2316872	Plasmodium vivax	Cambodia	2242475600	SAMN04013299	SRX1212052	PAIRED	ILLUMINA	PRJNA295233
SRR2316879	Plasmodium vivax	Cambodia	3708890600	SAMN04013345	SRX1212054	PAIRED	ILLUMINA	PRJNA295233
SRR2316883	Plasmodium vivax	Cambodia	2180873200	SAMN04013346	SRX1212055	PAIRED	ILLUMINA	PRJNA295233
SRR2316887	Plasmodium vivax	Cambodia	1234282200	SAMN04013347	SRX1212056	PAIRED	ILLUMINA	PRJNA295233
SRR2316892	Plasmodium vivax	Cambodia	3463777200	SAMN04013351	SRX1212060	PAIRED	ILLUMINA	PRJNA295233
SRR2316893	Plasmodium vivax	Cambodia	1850316600	SAMN04013352	SRX1212061	PAIRED	ILLUMINA	PRJNA295233
SRR2316894	Plasmodium vivax	Cambodia	1120753000	SAMN04013353	SRX1212062	PAIRED	ILLUMINA	PRJNA295233
SRR2316895	Plasmodium vivax	Cambodia	1598108200	SAMN04013300	SRX1212087	PAIRED	ILLUMINA	PRJNA295233
SRR2316921	Plasmodium vivax	Cambodia	582495400	SAMN04013355	SRX1212089	PAIRED	ILLUMINA	PRJNA295233
SRR2316923	Plasmodium vivax	Cambodia	2739228600	SAMN04013357	SRX1212092	PAIRED	ILLUMINA	PRJNA295233
SRR2316924	Plasmodium vivax	Cambodia	1414202000	SAMN04013358	SRX1212093	PAIRED	ILLUMINA	PRJNA295233
SRR2316970	Plasmodium vivax	Cambodia	2762321800	SAMN04013361	SRX1212132	PAIRED	ILLUMINA	PRJNA295233
SRR2317000	Plasmodium vivax	Cambodia	1449290000	SAMN04013362	SRX1212147	PAIRED	ILLUMINA	PRJNA295233
SRR2317001	Plasmodium vivax	Cambodia	2065364000	SAMN04013363	SRX1212181	PAIRED	ILLUMINA	PRJNA295233
SRR2317109	Plasmodium vivax	Cambodia	2016219600	SAMN04013301	SRX1212182	PAIRED	ILLUMINA	PRJNA295233
SRR2317171	Plasmodium vivax	Cambodia	2715517000	SAMN04013365	SRX1212207	PAIRED	ILLUMINA	PRJNA295233
SRR2317268	Plasmodium vivax	Cambodia	4313248600	SAMN04013367	SRX1212266	PAIRED	ILLUMINA	PRJNA295233
SRR2317322	Plasmodium vivax	Cambodia	1574195400	SAMN04013369	SRX1212289	PAIRED	ILLUMINA	PRJNA295233
SRR2317489	Plasmodium vivax	Cambodia	1309054000	SAMN04013302	SRX1212347	PAIRED	ILLUMINA	PRJNA295233
SRR2317560	Plasmodium vivax	Cambodia	1451804200	SAMN04013303	SRX1212351	PAIRED	ILLUMINA	PRJNA295233
SRR6361351	Plasmodium vivax	Cambodia	10018432600	SAMN08115285	SRX3457548	PAIRED	ILLUMINA	PRJNA420510
SRR6361364	Plasmodium vivax	Cambodia	16525263800	SAMN08115542	SRX3457535	PAIRED	ILLUMINA	PRJNA420510
SRR6361376	Plasmodium vivax	Cambodia	13360377200	SAMN08115550	SRX3457523	PAIRED	ILLUMINA	PRJNA420510
SRR6361415	Plasmodium vivax	Cambodia	6792286400	SAMN08115474	SRX3457484	PAIRED	ILLUMINA	PRJNA420510
SRR6361419	Plasmodium vivax	Cambodia	11897479400	SAMN08115341	SRX3457480	PAIRED	ILLUMINA	PRJNA420510
SRR6361420	Plasmodium vivax	Cambodia	9694979400	SAMN08115478	SRX3457479	PAIRED	ILLUMINA	PRJNA420510
SRR6361422	Plasmodium vivax	Cambodia	23905665600	SAMN08115635	SRX3457477	PAIRED	ILLUMINA	PRJNA420510
SRR6361423	Plasmodium vivax	Cambodia	11380908200	SAMN08115369	SRX3457476	PAIRED	ILLUMINA	PRJNA420510
SRR6361497	Plasmodium vivax	Cambodia	24153908200	SAMN08115439	SRX3457402	PAIRED	ILLUMINA	PRJNA420510
SRR6361542	Plasmodium vivax	Cambodia	18407905000	SAMN08115509	SRX3457777	PAIRED	ILLUMINA	PRJNA420510
SRR6361544	Plasmodium vivax	Cambodia	25721640800	SAMN08115342	SRX3457775	PAIRED	ILLUMINA	PRJNA420510
SRR6361545	Plasmodium vivax	Cambodia	11674542800	SAMN08115271	SRX3457774	PAIRED	ILLUMINA	PRJNA420510
SRR6361546	Plasmodium vivax	Cambodia	5533412800	SAMN08115620	SRX3457773	PAIRED	ILLUMINA	PRJNA420510
SRR6361547	Plasmodium vivax	Cambodia	8940594800	SAMN08115594	SRX3457772	PAIRED	ILLUMINA	PRJNA420510
SRR6361608	Plasmodium vivax	Cambodia	26826365200	SAMN08115322	SRX3457712	PAIRED	ILLUMINA	PRJNA420510
SRR6361651	Plasmodium vivax	Cambodia	12940346400	SAMN08115604	SRX3457669	PAIRED	ILLUMINA	PRJNA420510
SRR6361655	Plasmodium vivax	Cambodia	23779265000	SAMN08115352	SRX3457665	PAIRED	ILLUMINA	PRJNA420510
SRR6361692	Plasmodium vivax	Cambodia	36133396000	SAMN08115190	SRX3457628	PAIRED	ILLUMINA	PRJNA420510
SRR6361693	Plasmodium vivax	Cambodia	28536119200	SAMN08115221	SRX3457627	PAIRED	ILLUMINA	PRJNA420510
SRR6361694	Plasmodium vivax	Cambodia	11668181800	SAMN08115546	SRX3457626	PAIRED	ILLUMINA	PRJNA420510
SRR6361699	Plasmodium vivax	Cambodia	34387428400	SAMN08115428	SRX3457621	PAIRED	ILLUMINA	PRJNA420510
SRR6361809	Plasmodium vivax	Cambodia	1515098000	SAMN08115321	SRX3457788	PAIRED	ILLUMINA	PRJNA420510
SRR6361814	Plasmodium vivax	Cambodia	960590600	SAMN08115573	SRX3457783	PAIRED	ILLUMINA	PRJNA420510
ERR527347	Plasmodium vivax	China	2090108000	SAMEA2358527	ERX492550	PAIRED	ILLUMINA	PRJEB2140
SRR3098077	Plasmodium vivax	China	28909929750	SAMN03702587	SRX1519064	SINGLE	ILLUMINA	PRJNA284437
SRR3926867	Plasmodium vivax	China	4978588500	SAMN05411331	SRX1952892	PAIRED	ILLUMINA	PRJNA284437
SRR3926973	Plasmodium vivax	China	5020496750	SAMN05412184	SRX1953048	PAIRED	ILLUMINA	PRJNA284437
SRR3926981	Plasmodium vivax	China	4963940250	SAMN05412185	SRX1953059	PAIRED	ILLUMINA	PRJNA284437
SRR3926983	Plasmodium vivax	China	4857370250	SAMN05412187	SRX1953061	PAIRED	ILLUMINA	PRJNA284437
SRR10969360	Plasmodium vivax	China	2627740500	SAMN13927291	SRX7634967	PAIRED	ILLUMINA	PRJNA603279
SRR10969361	Plasmodium vivax	China	2858943000	SAMN13927290	SRX7634966	PAIRED	ILLUMINA	PRJNA603279
SRR10969362	Plasmodium vivax	China	2301546600	SAMN13927289	SRX7634965	PAIRED	ILLUMINA	PRJNA603279
SRR10969364	Plasmodium vivax	China	2231076300	SAMN13927288	SRX7634963	PAIRED	ILLUMINA	PRJNA603279
ERR5748165	Plasmodium vivax	Colombia	1020342636	SAMEA8595222	ERX5458802	PAIRED	ILLUMINA	PRJEB44419
ERR5748166	Plasmodium vivax	Colombia	2068047076	SAMEA8595223	ERX5458803	PAIRED	ILLUMINA	PRJEB44419
ERR5748167	Plasmodium vivax	Colombia	933053462	SAMEA8595224	ERX5458804	PAIRED	ILLUMINA	PRJEB44419
ERR5748168	Plasmodium vivax	Colombia	907098978	SAMEA8595225	ERX5458805	PAIRED	ILLUMINA	PRJEB44419
SRR1573226	Plasmodium vivax	Colombia	3765369486	SAMN02677138	SRX699240	PAIRED	ILLUMINA	PRJNA240414
SRR1562524	Plasmodium vivax	Colombia	4614497494	SAMN02677139	SRX690798	PAIRED	ILLUMINA	PRJNA240415
SRR1568221	Plasmodium vivax	Colombia	2860961350	SAMN02677140	SRX695127	PAIRED	ILLUMINA	PRJNA240416
SRR1568171	Plasmodium vivax	Colombia	3878857530	SAMN02677141	SRX695076	PAIRED	ILLUMINA	PRJNA240417
SRR1568227	Plasmodium vivax	Colombia	3799330938	SAMN02677142	SRX695134	PAIRED	ILLUMINA	PRJNA240418
SRR1568155	Plasmodium vivax	Colombia	3574735016	SAMN02677143	SRX695059	PAIRED	ILLUMINA	PRJNA240419
SRR1562975	Plasmodium vivax	Colombia	4951134938	SAMN02677144	SRX691104	PAIRED	ILLUMINA	PRJNA240420
SRR1568230	Plasmodium vivax	Colombia	3207712126	SAMN02677145	SRX695136	PAIRED	ILLUMINA	PRJNA240421
SRR1567977	Plasmodium vivax	Colombia	8646933200	SAMN02677146	SRX691632	PAIRED	ILLUMINA	PRJNA240422
SRR1568159	Plasmodium vivax	Colombia	4152598638	SAMN02677147	SRX695063	PAIRED	ILLUMINA	PRJNA240423
SRR1562971	Plasmodium vivax	Colombia	2291371648	SAMN02677148	SRX691100	PAIRED	ILLUMINA	PRJNA240424
SRR1562555	Plasmodium vivax	Colombia	3533606200	SAMN02677149	SRX690822	PAIRED	ILLUMINA	PRJNA240425
SRR1568207	Plasmodium vivax	Colombia	3690428294	SAMN02677150	SRX695112	PAIRED	ILLUMINA	PRJNA240426
SRR1568118	Plasmodium vivax	Colombia	2656606434	SAMN02677151	SRX695023	PAIRED	ILLUMINA	PRJNA240427
SRR1564670	Plasmodium vivax	Colombia	4743661950	SAMN02677152	SRX691790	PAIRED	ILLUMINA	PRJNA240428
SRR1562870	Plasmodium vivax	Colombia	3349575312	SAMN02677153	SRX691022	PAIRED	ILLUMINA	PRJNA240429
SRR1568213	Plasmodium vivax	Colombia	3532012016	SAMN02677154	SRX695119	PAIRED	ILLUMINA	PRJNA240430
SRR1568160	Plasmodium vivax	Colombia	4973170310	SAMN02677155	SRX695065	PAIRED	ILLUMINA	PRJNA240431
SRR1562518	Plasmodium vivax	Colombia	4683154870	SAMN02677156	SRX690790	PAIRED	ILLUMINA	PRJNA240432
SRR1564665	Plasmodium vivax	Colombia	4906165092	SAMN02677157	SRX691784	PAIRED	ILLUMINA	PRJNA240433
SRR1564660	Plasmodium vivax	Colombia	4347944556	SAMN02677158	SRX691780	PAIRED	ILLUMINA	PRJNA240434
SRR1568169	Plasmodium vivax	Colombia	4972326758	SAMN02677159	SRX695073	PAIRED	ILLUMINA	PRJNA240435
SRR1564650	Plasmodium vivax	Colombia	3451618238	SAMN02677160	SRX691768	PAIRED	ILLUMINA	PRJNA240436
SRR1562965	Plasmodium vivax	Colombia	2890061066	SAMN02677161	SRX691094	PAIRED	ILLUMINA	PRJNA240437
SRR1562818	Plasmodium vivax	Colombia	3146006782	SAMN02677162	SRX690973	PAIRED	ILLUMINA	PRJNA240438
SRR1568112	Plasmodium vivax	Colombia	3512123904	SAMN02677163	SRX695017	PAIRED	ILLUMINA	PRJNA240439
SRR1568236	Plasmodium vivax	Colombia	3487180742	SAMN02677164	SRX695142	PAIRED	ILLUMINA	PRJNA240440
SRR1562967	Plasmodium vivax	Colombia	4811069552	SAMN02677165	SRX691096	PAIRED	ILLUMINA	PRJNA240441
SRR1564664	Plasmodium vivax	Colombia	2705518916	SAMN02677166	SRX691785	PAIRED	ILLUMINA	PRJNA240442
SRR1568235	Plasmodium vivax	Colombia	3935701138	SAMN02677167	SRX695141	PAIRED	ILLUMINA	PRJNA240443
SRR1568128	Plasmodium vivax	Colombia	6208814006	SAMN02677168	SRX695032	PAIRED	ILLUMINA	PRJNA240444
SRR2413274	Plasmodium vivax	Colombia	6667437200	SAMN04088070	SRX1247144	PAIRED	ILLUMINA	PRJNA285409
SRR2413275	Plasmodium vivax	Colombia	5825812400	SAMN04088071	SRX1247145	PAIRED	ILLUMINA	PRJNA285409
SRR2413304	Plasmodium vivax	Colombia	7009512600	SAMN04088072	SRX1247172	PAIRED	ILLUMINA	PRJNA285409
SRR2413306	Plasmodium vivax	Colombia	3644722600	SAMN04088074	SRX1247174	PAIRED	ILLUMINA	PRJNA285409
SRR2413357	Plasmodium vivax	Colombia	4621654600	SAMN04088076	SRX1247210	PAIRED	ILLUMINA	PRJNA285409
SRR22565198	Plasmodium vivax	DemocraticRepublicCongo	68969438700	SAMN32093485	SRX18528493	PAIRED	Illumina NovaSeq 6000	PRJNA909777
ERR5740704	Plasmodium vivax	Eritrea	909013356	SAMEA8587489	ERX5451503	PAIRED	ILLUMINA	PRJEB44419
ERR5740712	Plasmodium vivax	Eritrea	926263898	SAMEA8587497	ERX5451511	PAIRED	ILLUMINA	PRJEB44419
ERR5740715	Plasmodium vivax	Eritrea	901918772	SAMEA8587500	ERX5451514	PAIRED	ILLUMINA	PRJEB44419
ERR5740716	Plasmodium vivax	Eritrea	990763246	SAMEA8587501	ERX5451515	PAIRED	ILLUMINA	PRJEB44419
ERR5740721	Plasmodium vivax	Eritrea	900163246	SAMEA8587506	ERX5451520	PAIRED	ILLUMINA	PRJEB44419
ERR5740723	Plasmodium vivax	Eritrea	1026096340	SAMEA8587508	ERX5451522	PAIRED	ILLUMINA	PRJEB44419
ERR5740726	Plasmodium vivax	Eritrea	943873518	SAMEA8587511	ERX5451525	PAIRED	ILLUMINA	PRJEB44419
ERR5740729	Plasmodium vivax	Eritrea	1043770890	SAMEA8587514	ERX5451528	PAIRED	ILLUMINA	PRJEB44419
ERR5740740	Plasmodium vivax	Eritrea	843904572	SAMEA8587525	ERX5451539	PAIRED	ILLUMINA	PRJEB44419
ERR5740742	Plasmodium vivax	Eritrea	941453592	SAMEA8587527	ERX5451541	PAIRED	ILLUMINA	PRJEB44419
ERR5740743	Plasmodium vivax	Eritrea	974047244	SAMEA8587528	ERX5451542	PAIRED	ILLUMINA	PRJEB44419
ERR5740851	Plasmodium vivax	Eritrea	421864121	SAMEA8587636	ERX5451650	PAIRED	ILLUMINA	PRJEB44419
ERR2678989	Plasmodium vivax	Ethiopia	2294511600	SAMEA3542235	ERX2693850	PAIRED	ILLUMINA	PRJEB10888
ERR2678994	Plasmodium vivax	Ethiopia	1189248518	SAMEA4773900	ERX2693855	PAIRED	ILLUMINA	PRJEB10888
ERR2678996	Plasmodium vivax	Ethiopia	2328956050	SAMEA4773902	ERX2693857	PAIRED	ILLUMINA	PRJEB10888
ERR2678997	Plasmodium vivax	Ethiopia	401983442	SAMEA4773903	ERX2693858	PAIRED	ILLUMINA	PRJEB10888
ERR2678998	Plasmodium vivax	Ethiopia	2073292816	SAMEA4773904	ERX2693859	PAIRED	ILLUMINA	PRJEB10888
ERR2678999	Plasmodium vivax	Ethiopia	2573592056	SAMEA4773905	ERX2693860	PAIRED	ILLUMINA	PRJEB10888
ERR2679000	Plasmodium vivax	Ethiopia	9525324922	SAMEA4773906	ERX2693861	PAIRED	ILLUMINA	PRJEB10888
ERR2679001	Plasmodium vivax	Ethiopia	439812566	SAMEA4773907	ERX2693862	PAIRED	ILLUMINA	PRJEB10888
ERR2679002	Plasmodium vivax	Ethiopia	4343767774	SAMEA4773908	ERX2693863	PAIRED	ILLUMINA	PRJEB10888
ERR2679003	Plasmodium vivax	Ethiopia	2211430032	SAMEA4773909	ERX2693864	PAIRED	ILLUMINA	PRJEB10888
ERR2679004	Plasmodium vivax	Ethiopia	16492766318	SAMEA4773910	ERX2693865	PAIRED	ILLUMINA	PRJEB10888
ERR2679005	Plasmodium vivax	Ethiopia	4353319430	SAMEA4773911	ERX2693866	PAIRED	ILLUMINA	PRJEB10888
ERR2679008	Plasmodium vivax	Ethiopia	1315299694	SAMEA4773914	ERX2693869	PAIRED	ILLUMINA	PRJEB10888
ERR2679009	Plasmodium vivax	Ethiopia	1619735626	SAMEA4773915	ERX2693870	PAIRED	ILLUMINA	PRJEB10888
ERR2679012	Plasmodium vivax	Ethiopia	689039878	SAMEA4773918	ERX2693873	PAIRED	ILLUMINA	PRJEB10888
ERR775189	Plasmodium vivax	Ethiopia	1181523800	SAMEA2812125	ERX718068	PAIRED	ILLUMINA	PRJEB4409
ERR775190	Plasmodium vivax	Ethiopia	752403800	SAMEA2812126	ERX718069	PAIRED	ILLUMINA	PRJEB4409
ERR775191	Plasmodium vivax	Ethiopia	2090494800	SAMEA2812127	ERX718070	PAIRED	ILLUMINA	PRJEB4409
ERR925409	Plasmodium vivax	Ethiopia	989430000	SAMEA3270401	ERX1004684	PAIRED	ILLUMINA	PRJEB4409
ERR925411	Plasmodium vivax	Ethiopia	1043549600	SAMEA3270403	ERX1004686	PAIRED	ILLUMINA	PRJEB4409
ERR925412	Plasmodium vivax	Ethiopia	970798600	SAMEA3270405	ERX1004687	PAIRED	ILLUMINA	PRJEB4409
ERR925416	Plasmodium vivax	Ethiopia	809872800	SAMEA3270412	ERX1004691	PAIRED	ILLUMINA	PRJEB4409
ERR925417	Plasmodium vivax	Ethiopia	849714200	SAMEA3270414	ERX1004692	PAIRED	ILLUMINA	PRJEB4409
ERR925421	Plasmodium vivax	Ethiopia	530645600	SAMEA3270420	ERX1004696	PAIRED	ILLUMINA	PRJEB4409
ERR925424	Plasmodium vivax	Ethiopia	2041154200	SAMEA3270429	ERX1004699	PAIRED	ILLUMINA	PRJEB4409
ERR925431	Plasmodium vivax	Ethiopia	879038200	SAMEA3270440	ERX1004706	PAIRED	ILLUMINA	PRJEB4409
ERR925433	Plasmodium vivax	Ethiopia	1050472800	SAMEA3270398	ERX1004708	PAIRED	ILLUMINA	PRJEB4409
ERR925435	Plasmodium vivax	Ethiopia	697111200	SAMEA3270400	ERX1004710	PAIRED	ILLUMINA	PRJEB4409
ERR925436	Plasmodium vivax	Ethiopia	694351400	SAMEA3270415	ERX1004711	PAIRED	ILLUMINA	PRJEB4409
ERR925438	Plasmodium vivax	Ethiopia	1131547400	SAMEA3270422	ERX1004713	PAIRED	ILLUMINA	PRJEB4409
ERR925439	Plasmodium vivax	Ethiopia	763669600	SAMEA3270424	ERX1004714	PAIRED	ILLUMINA	PRJEB4409
ERR925440	Plasmodium vivax	Ethiopia	2025651800	SAMEA3270431	ERX1004715	PAIRED	ILLUMINA	PRJEB4409
ERR925441	Plasmodium vivax	Ethiopia	2620012800	SAMEA3270436	ERX1004716	PAIRED	ILLUMINA	PRJEB4409
ERR5740701	Plasmodium vivax	Ethiopia	978529830	SAMEA8587486	ERX5451500	PAIRED	ILLUMINA	PRJEB44419
ERR5740702	Plasmodium vivax	Ethiopia	895307388	SAMEA8587487	ERX5451501	PAIRED	ILLUMINA	PRJEB44419
ERR5740709	Plasmodium vivax	Ethiopia	842962634	SAMEA8587494	ERX5451508	PAIRED	ILLUMINA	PRJEB44419
ERR5740710	Plasmodium vivax	Ethiopia	879282362	SAMEA8587495	ERX5451509	PAIRED	ILLUMINA	PRJEB44419
ERR5740727	Plasmodium vivax	Ethiopia	1032710442	SAMEA8587512	ERX5451526	PAIRED	ILLUMINA	PRJEB44419
SRR14191981	Plasmodium vivax	Ethiopia	3896299500	SAMN18652611	SRX10558802	PAIRED	ILLUMINA	PRJNA720520
SRR14191982	Plasmodium vivax	Ethiopia	7450964000	SAMN18652610	SRX10558801	PAIRED	ILLUMINA	PRJNA720520
SRR14191983	Plasmodium vivax	Ethiopia	4016218000	SAMN18652609	SRX10558800	PAIRED	ILLUMINA	PRJNA720520
ERR5740745	Plasmodium vivax	Guyana	948428282	SAMEA8587530	ERX5451544	PAIRED	ILLUMINA	PRJEB44419
ERR5740746	Plasmodium vivax	Guyana	1005892540	SAMEA8587531	ERX5451545	PAIRED	ILLUMINA	PRJEB44419
ERR5740747	Plasmodium vivax	Guyana	1039400044	SAMEA8587532	ERX5451546	PAIRED	ILLUMINA	PRJEB44419
ERR054087	Plasmodium vivax	India	837084000	SAMEA1016219	ERX031133	PAIRED	ILLUMINA	PRJEB2140
ERR5740775	Plasmodium vivax	India	1140322404	SAMEA8587560	ERX5451574	PAIRED	ILLUMINA	PRJEB44419
ERR5740776	Plasmodium vivax	India	987775258	SAMEA8587561	ERX5451575	PAIRED	ILLUMINA	PRJEB44419
ERR5740777	Plasmodium vivax	India	1131858552	SAMEA8587562	ERX5451576	PAIRED	ILLUMINA	PRJEB44419
ERR5740778	Plasmodium vivax	India	1017750872	SAMEA8587563	ERX5451577	PAIRED	ILLUMINA	PRJEB44419
ERR5740779	Plasmodium vivax	India	917439458	SAMEA8587564	ERX5451578	PAIRED	ILLUMINA	PRJEB44419
ERR5740780	Plasmodium vivax	India	957615424	SAMEA8587565	ERX5451579	PAIRED	ILLUMINA	PRJEB44419
ERR5740782	Plasmodium vivax	India	1131935260	SAMEA8587567	ERX5451581	PAIRED	ILLUMINA	PRJEB44419
ERR5740783	Plasmodium vivax	India	893627664	SAMEA8587568	ERX5451582	PAIRED	ILLUMINA	PRJEB44419
ERR5740785	Plasmodium vivax	India	1031087192	SAMEA8587570	ERX5451584	PAIRED	ILLUMINA	PRJEB44419
ERR5740786	Plasmodium vivax	India	1055281922	SAMEA8587571	ERX5451585	PAIRED	ILLUMINA	PRJEB44419
ERR5740787	Plasmodium vivax	India	1037342820	SAMEA8587572	ERX5451586	PAIRED	ILLUMINA	PRJEB44419
ERR5740788	Plasmodium vivax	India	1089938838	SAMEA8587573	ERX5451587	PAIRED	ILLUMINA	PRJEB44419
ERR5740791	Plasmodium vivax	India	1053428548	SAMEA8587576	ERX5451590	PAIRED	ILLUMINA	PRJEB44419
ERR5740792	Plasmodium vivax	India	1126934744	SAMEA8587577	ERX5451591	PAIRED	ILLUMINA	PRJEB44419
ERR5740793	Plasmodium vivax	India	839952600	SAMEA8587578	ERX5451592	PAIRED	ILLUMINA	PRJEB44419
ERR5740794	Plasmodium vivax	India	1114388456	SAMEA8587579	ERX5451593	PAIRED	ILLUMINA	PRJEB44419
ERR5740795	Plasmodium vivax	India	939367980	SAMEA8587580	ERX5451594	PAIRED	ILLUMINA	PRJEB44419
ERR5740796	Plasmodium vivax	India	897959854	SAMEA8587581	ERX5451595	PAIRED	ILLUMINA	PRJEB44419
ERR5740798	Plasmodium vivax	India	997403320	SAMEA8587583	ERX5451597	PAIRED	ILLUMINA	PRJEB44419
ERR5740800	Plasmodium vivax	India	1143233080	SAMEA8587585	ERX5451599	PAIRED	ILLUMINA	PRJEB44419
ERR5740802	Plasmodium vivax	India	990351318	SAMEA8587587	ERX5451601	PAIRED	ILLUMINA	PRJEB44419
ERR5740803	Plasmodium vivax	India	949126506	SAMEA8587588	ERX5451602	PAIRED	ILLUMINA	PRJEB44419
ERR5740804	Plasmodium vivax	India	966623178	SAMEA8587589	ERX5451603	PAIRED	ILLUMINA	PRJEB44419
ERR5740805	Plasmodium vivax	India	1286505806	SAMEA8587590	ERX5451604	PAIRED	ILLUMINA	PRJEB44419
ERR5740806	Plasmodium vivax	India	1043941520	SAMEA8587591	ERX5451605	PAIRED	ILLUMINA	PRJEB44419
ERR5740807	Plasmodium vivax	India	1028693238	SAMEA8587592	ERX5451606	PAIRED	ILLUMINA	PRJEB44419
ERR5740808	Plasmodium vivax	India	1036582988	SAMEA8587593	ERX5451607	PAIRED	ILLUMINA	PRJEB44419
ERR5740810	Plasmodium vivax	India	1051195560	SAMEA8587595	ERX5451609	PAIRED	ILLUMINA	PRJEB44419
ERR5740811	Plasmodium vivax	India	987450608	SAMEA8587596	ERX5451610	PAIRED	ILLUMINA	PRJEB44419
ERR5740812	Plasmodium vivax	India	1000054880	SAMEA8587597	ERX5451611	PAIRED	ILLUMINA	PRJEB44419
ERR5740854	Plasmodium vivax	India	440653140	SAMEA8587639	ERX5451653	PAIRED	ILLUMINA	PRJEB44419
SRR1738040	Plasmodium vivax	India	5675462902	SAMN03274512	SRX826419	PAIRED	ILLUMINA	PRJNA271480
SRR1740345	Plasmodium vivax	India	6184386146	SAMN03275225	SRX828494	PAIRED	ILLUMINA	PRJNA271480
SRR1740392	Plasmodium vivax	India	2286783016	SAMN03274512	SRX828690	SINGLE	ILLUMINA	PRJNA271480
SRR1740587	Plasmodium vivax	India	2728334008	SAMN03275225	SRX828757	SINGLE	ILLUMINA	PRJNA271480
ERR034096	Plasmodium vivax	Indonesia	4090537360	SAMEA908831	ERX012622	PAIRED	ILLUMINA	PRJEB2140
ERR337624	Plasmodium vivax	Indonesia	1939507600	SAMEA2067232	ERX310529	PAIRED	ILLUMINA	PRJEB2140
ERR337630	Plasmodium vivax	Indonesia	2162894600	SAMEA2067234	ERX310535	PAIRED	ILLUMINA	PRJEB2140
ERR527373	Plasmodium vivax	Indonesia	1601056400	SAMEA2358539	ERX492576	PAIRED	ILLUMINA	PRJEB2140
ERR925443	Plasmodium vivax	Indonesia	1557085800	SAMEA3270443	ERX1004718	PAIRED	ILLUMINA	PRJEB4409
ERR221486	Plasmodium vivax	Laos	2484970000	SAMEA1679268	ERX196151	PAIRED	ILLUMINA	PRJEB2136
ERR426037	Plasmodium vivax	Laos	415365800	SAMEA2187796	ERX392312	PAIRED	ILLUMINA	PRJEB4410
ERR490350	Plasmodium vivax	Madagascar	3966909600	SAMEA2293075	ERX455804	PAIRED	ILLUMINA	PRJEB2136
SRR570031	Plasmodium vivax	Madagascar	17106648400	SAMN01176876	SRX187092	PAIRED	ILLUMINA	PRJNA175266
ERR054088	Plasmodium vivax	Malaysia	278269650	SAMEA1016232	ERX031134	PAIRED	ILLUMINA	PRJEB2140
ERR054089	Plasmodium vivax	Malaysia	1601136300	SAMEA1016213	ERX031135	PAIRED	ILLUMINA	PRJEB2140
ERR1475395	Plasmodium vivax	Malaysia	1585677600	SAMEA3682723	ERX1546423	PAIRED	ILLUMINA	PRJEB2140
ERR1475396	Plasmodium vivax	Malaysia	1864685800	SAMEA3682725	ERX1546424	PAIRED	ILLUMINA	PRJEB2140
ERR1475397	Plasmodium vivax	Malaysia	2193881200	SAMEA3682726	ERX1546425	PAIRED	ILLUMINA	PRJEB2140
ERR1475398	Plasmodium vivax	Malaysia	1422197600	SAMEA3682727	ERX1546426	PAIRED	ILLUMINA	PRJEB2140
ERR1475399	Plasmodium vivax	Malaysia	711517800	SAMEA3682729	ERX1546427	PAIRED	ILLUMINA	PRJEB2140
ERR1475418	Plasmodium vivax	Malaysia	1517562800	SAMEA3682732	ERX1546446	PAIRED	ILLUMINA	PRJEB2140
ERR1475419	Plasmodium vivax	Malaysia	1059449200	SAMEA3682733	ERX1546447	PAIRED	ILLUMINA	PRJEB2140
ERR1475420	Plasmodium vivax	Malaysia	2704937000	SAMEA3682734	ERX1546448	PAIRED	ILLUMINA	PRJEB2140
ERR1475425	Plasmodium vivax	Malaysia	1184216400	SAMEA3682749	ERX1546453	PAIRED	ILLUMINA	PRJEB2140
ERR1475427	Plasmodium vivax	Malaysia	2081976000	SAMEA3682751	ERX1546455	PAIRED	ILLUMINA	PRJEB2140
ERR1475429	Plasmodium vivax	Malaysia	600633600	SAMEA3682753	ERX1546457	PAIRED	ILLUMINA	PRJEB2140
ERR1475430	Plasmodium vivax	Malaysia	1359929400	SAMEA3682754	ERX1546458	PAIRED	ILLUMINA	PRJEB2140
ERR1475434	Plasmodium vivax	Malaysia	1827017800	SAMEA3682759	ERX1546462	PAIRED	ILLUMINA	PRJEB2140
ERR1475437	Plasmodium vivax	Malaysia	512153400	SAMEA3682768	ERX1546465	PAIRED	ILLUMINA	PRJEB2140
ERR1475439	Plasmodium vivax	Malaysia	918475200	SAMEA3682770	ERX1546467	PAIRED	ILLUMINA	PRJEB2140
ERR1475441	Plasmodium vivax	Malaysia	1716238200	SAMEA3682684	ERX1546469	PAIRED	ILLUMINA	PRJEB2140
ERR1475451	Plasmodium vivax	Malaysia	1611912800	SAMEA3682724	ERX1546479	PAIRED	ILLUMINA	PRJEB2140
ERR1475456	Plasmodium vivax	Malaysia	598941800	SAMEA3682748	ERX1546484	PAIRED	ILLUMINA	PRJEB2140
ERR1475457	Plasmodium vivax	Malaysia	1155468000	SAMEA3682758	ERX1546485	PAIRED	ILLUMINA	PRJEB2140
ERR152415	Plasmodium vivax	Malaysia	562735600	SAMEA1404078	ERX128363	PAIRED	ILLUMINA	PRJEB2140
ERR527337	Plasmodium vivax	Malaysia	3083228400	SAMEA2358494	ERX492540	PAIRED	ILLUMINA	PRJEB2140
ERR527363	Plasmodium vivax	Malaysia	2752696200	SAMEA2358499	ERX492566	PAIRED	ILLUMINA	PRJEB2140
ERR1106842	Plasmodium vivax	Malaysia	1432583800	SAMEA3485344	ERX1186373	PAIRED	ILLUMINA	PRJEB4409
ERR1106843	Plasmodium vivax	Malaysia	5683155200	SAMEA3485351	ERX1186374	PAIRED	ILLUMINA	PRJEB4409
ERR1106846	Plasmodium vivax	Malaysia	1480867000	SAMEA3485361	ERX1186377	PAIRED	ILLUMINA	PRJEB4409
ERR1138855	Plasmodium vivax	Malaysia	1604441000	SAMEA3485316	ERX1217704	PAIRED	ILLUMINA	PRJEB4409
ERR1138856	Plasmodium vivax	Malaysia	883833000	SAMEA3485317	ERX1217705	PAIRED	ILLUMINA	PRJEB4409
ERR1138857	Plasmodium vivax	Malaysia	3308119800	SAMEA3485319	ERX1217706	PAIRED	ILLUMINA	PRJEB4409
ERR1138858	Plasmodium vivax	Malaysia	3364359800	SAMEA3485320	ERX1217707	PAIRED	ILLUMINA	PRJEB4409
ERR1138861	Plasmodium vivax	Malaysia	607303000	SAMEA3485327	ERX1217710	PAIRED	ILLUMINA	PRJEB4409
ERR1138862	Plasmodium vivax	Malaysia	1157120800	SAMEA3485328	ERX1217711	PAIRED	ILLUMINA	PRJEB4409
ERR1138864	Plasmodium vivax	Malaysia	1370547200	SAMEA3485335	ERX1217713	PAIRED	ILLUMINA	PRJEB4409
ERR1138865	Plasmodium vivax	Malaysia	3039879600	SAMEA3485337	ERX1217714	PAIRED	ILLUMINA	PRJEB4409
ERR1138866	Plasmodium vivax	Malaysia	599144000	SAMEA3485338	ERX1217715	PAIRED	ILLUMINA	PRJEB4409
ERR1138867	Plasmodium vivax	Malaysia	593536800	SAMEA3485341	ERX1217716	PAIRED	ILLUMINA	PRJEB4409
ERR1138868	Plasmodium vivax	Malaysia	788681800	SAMEA3485343	ERX1217717	PAIRED	ILLUMINA	PRJEB4409
ERR1138869	Plasmodium vivax	Malaysia	2169871000	SAMEA3485346	ERX1217718	PAIRED	ILLUMINA	PRJEB4409
ERR1138870	Plasmodium vivax	Malaysia	1435720600	SAMEA3485347	ERX1217719	PAIRED	ILLUMINA	PRJEB4409
ERR1138871	Plasmodium vivax	Malaysia	2857499000	SAMEA3485348	ERX1217720	PAIRED	ILLUMINA	PRJEB4409
ERR1138872	Plasmodium vivax	Malaysia	1589264200	SAMEA3485349	ERX1217721	PAIRED	ILLUMINA	PRJEB4409
ERR1138873	Plasmodium vivax	Malaysia	2194226000	SAMEA3485350	ERX1217722	PAIRED	ILLUMINA	PRJEB4409
ERR1138875	Plasmodium vivax	Malaysia	883737200	SAMEA3485353	ERX1217724	PAIRED	ILLUMINA	PRJEB4409
ERR1138876	Plasmodium vivax	Malaysia	1284144400	SAMEA3485354	ERX1217725	PAIRED	ILLUMINA	PRJEB4409
ERR1138879	Plasmodium vivax	Malaysia	1924560400	SAMEA3485360	ERX1217728	PAIRED	ILLUMINA	PRJEB4409
ERR1138881	Plasmodium vivax	Malaysia	1764488400	SAMEA3485365	ERX1217730	PAIRED	ILLUMINA	PRJEB4409
ERR1138882	Plasmodium vivax	Malaysia	1161707000	SAMEA3485366	ERX1217731	PAIRED	ILLUMINA	PRJEB4409
ERR1138883	Plasmodium vivax	Malaysia	1680217200	SAMEA3485367	ERX1217732	PAIRED	ILLUMINA	PRJEB4409
ERR1138884	Plasmodium vivax	Malaysia	530603400	SAMEA3485368	ERX1217733	PAIRED	ILLUMINA	PRJEB4409
ERR1138885	Plasmodium vivax	Malaysia	2476957200	SAMEA3485369	ERX1217734	PAIRED	ILLUMINA	PRJEB4409
SRR332413	Plasmodium vivax	Mauritania	26458421166	SAMN00710347	SRX092461	PAIRED	ILLUMINA	PRJNA67237
SRR14191966	Plasmodium vivax	Mauritania	4788724750	SAMN18652625	SRX10558817	PAIRED	ILLUMINA	PRJNA720520
SRR14191967	Plasmodium vivax	Mauritania	6376610000	SAMN18652624	SRX10558816	PAIRED	ILLUMINA	PRJNA720520
SRR14191970	Plasmodium vivax	Mauritania	5723049750	SAMN18652621	SRX10558813	PAIRED	ILLUMINA	PRJNA720520
SRR14191972	Plasmodium vivax	Mauritania	7076617500	SAMN18652619	SRX10558811	PAIRED	ILLUMINA	PRJNA720520
SRR14191975	Plasmodium vivax	Mauritania	6266403750	SAMN18652617	SRX10558808	PAIRED	ILLUMINA	PRJNA720520
SRR14191976	Plasmodium vivax	Mauritania	5658090750	SAMN18652616	SRX10558807	PAIRED	ILLUMINA	PRJNA720520
SRR14191977	Plasmodium vivax	Mauritania	3404501250	SAMN18652615	SRX10558806	PAIRED	ILLUMINA	PRJNA720520
SRR14191978	Plasmodium vivax	Mauritania	4004637750	SAMN18652614	SRX10558805	PAIRED	ILLUMINA	PRJNA720520
SRR14191979	Plasmodium vivax	Mauritania	6155966250	SAMN18652613	SRX10558804	PAIRED	ILLUMINA	PRJNA720520
SRR14191980	Plasmodium vivax	Mauritania	4712596750	SAMN18652612	SRX10558803	PAIRED	ILLUMINA	PRJNA720520
SRR1568201	Plasmodium vivax	Mexico	3028705786	SAMN02677169	SRX695107	PAIRED	ILLUMINA	PRJNA240445
SRR1568127	Plasmodium vivax	Mexico	2226509650	SAMN02677170	SRX695031	PAIRED	ILLUMINA	PRJNA240446
SRR1568223	Plasmodium vivax	Mexico	3197569706	SAMN02677171	SRX695129	PAIRED	ILLUMINA	PRJNA240447
SRR1568077	Plasmodium vivax	Mexico	3449148182	SAMN02677172	SRX694997	PAIRED	ILLUMINA	PRJNA240448
SRR1568158	Plasmodium vivax	Mexico	2759843180	SAMN02677173	SRX695062	PAIRED	ILLUMINA	PRJNA240449
SRR1568153	Plasmodium vivax	Mexico	4494630492	SAMN02677174	SRX695057	PAIRED	ILLUMINA	PRJNA240450
SRR1568225	Plasmodium vivax	Mexico	3432054538	SAMN02677175	SRX695131	PAIRED	ILLUMINA	PRJNA240451
SRR1568231	Plasmodium vivax	Mexico	3304004516	SAMN02677176	SRX695137	PAIRED	ILLUMINA	PRJNA240452
SRR1562522	Plasmodium vivax	Mexico	4494790274	SAMN02677177	SRX690794	PAIRED	ILLUMINA	PRJNA240453
SRR1568126	Plasmodium vivax	Mexico	3996546972	SAMN02677178	SRX695030	PAIRED	ILLUMINA	PRJNA240454
SRR1562968	Plasmodium vivax	Mexico	2906460638	SAMN02677179	SRX691097	PAIRED	ILLUMINA	PRJNA240455
SRR1568219	Plasmodium vivax	Mexico	2822817690	SAMN02677180	SRX695125	PAIRED	ILLUMINA	PRJNA240456
SRR1568218	Plasmodium vivax	Mexico	4872031940	SAMN02677181	SRX695124	PAIRED	ILLUMINA	PRJNA240457
SRR1568190	Plasmodium vivax	Mexico	3989168316	SAMN02677182	SRX695095	PAIRED	ILLUMINA	PRJNA240458
SRR1568150	Plasmodium vivax	Mexico	3771248292	SAMN02677183	SRX695055	PAIRED	ILLUMINA	PRJNA240459
SRR1568181	Plasmodium vivax	Mexico	2965415954	SAMN02677184	SRX695085	PAIRED	ILLUMINA	PRJNA240460
SRR1562840	Plasmodium vivax	Mexico	2818602152	SAMN02677185	SRX690996	PAIRED	ILLUMINA	PRJNA240461
SRR1562526	Plasmodium vivax	Mexico	4034342384	SAMN02677186	SRX690796	PAIRED	ILLUMINA	PRJNA240462
SRR1568110	Plasmodium vivax	Mexico	3437492782	SAMN02677187	SRX695015	PAIRED	ILLUMINA	PRJNA240463
SRR1562839	Plasmodium vivax	Mexico	2671232244	SAMN02677188	SRX690995	PAIRED	ILLUMINA	PRJNA240464
ERR426064	Plasmodium vivax	Myanmar	808709800	SAMEA2188031	ERX392339	PAIRED	ILLUMINA	PRJEB4410
SRR1564529	Plasmodium vivax	Myanmar	5501674222	SAMN02677189	SRX691641	PAIRED	ILLUMINA	PRJNA240465
SRR1568204	Plasmodium vivax	Myanmar	4943629426	SAMN02677190	SRX695109	PAIRED	ILLUMINA	PRJNA240466
SRR1564577	Plasmodium vivax	Myanmar	4607044704	SAMN02677191	SRX691687	PAIRED	ILLUMINA	PRJNA240467
SRR1568120	Plasmodium vivax	Myanmar	3779775722	SAMN02677192	SRX695025	PAIRED	ILLUMINA	PRJNA240468
SRR1564547	Plasmodium vivax	Myanmar	5311777456	SAMN02677193	SRX691658	PAIRED	ILLUMINA	PRJNA240469
SRR1568013	Plasmodium vivax	Myanmar	9537573016	SAMN02677194	SRX694934	PAIRED	ILLUMINA	PRJNA240470
SRR1568114	Plasmodium vivax	Myanmar	5776254438	SAMN02677195	SRX695019	PAIRED	ILLUMINA	PRJNA240471
SRR10969353	Plasmodium vivax	Myanmar	2445986100	SAMN13927278	SRX7634974	PAIRED	ILLUMINA	PRJNA603279
SRR10969354	Plasmodium vivax	Myanmar	2604572400	SAMN13927277	SRX7634973	PAIRED	ILLUMINA	PRJNA603279
SRR10969355	Plasmodium vivax	Myanmar	2226504300	SAMN13927276	SRX7634972	PAIRED	ILLUMINA	PRJNA603279
SRR10969357	Plasmodium vivax	Myanmar	2356585200	SAMN13927274	SRX7634970	PAIRED	ILLUMINA	PRJNA603279
SRR10969358	Plasmodium vivax	Myanmar	2175852600	SAMN13927273	SRX7634969	PAIRED	ILLUMINA	PRJNA603279
SRR10969359	Plasmodium vivax	Myanmar	2459544000	SAMN13927272	SRX7634968	PAIRED	ILLUMINA	PRJNA603279
SRR10969365	Plasmodium vivax	Myanmar	2667349500	SAMN13927287	SRX7634962	PAIRED	ILLUMINA	PRJNA603279
SRR10969366	Plasmodium vivax	Myanmar	2701342200	SAMN13927286	SRX7634961	PAIRED	ILLUMINA	PRJNA603279
SRR10969368	Plasmodium vivax	Myanmar	2533080600	SAMN13927284	SRX7634959	PAIRED	ILLUMINA	PRJNA603279
SRR10969370	Plasmodium vivax	Myanmar	2774764500	SAMN13927282	SRX7634957	PAIRED	ILLUMINA	PRJNA603279
SRR10969371	Plasmodium vivax	Myanmar	2556646800	SAMN13927281	SRX7634956	PAIRED	ILLUMINA	PRJNA603279
SRR10969372	Plasmodium vivax	Myanmar	2759278500	SAMN13927280	SRX7634955	PAIRED	ILLUMINA	PRJNA603279
SRR10969373	Plasmodium vivax	Myanmar	2679321600	SAMN13927279	SRX7634954	PAIRED	ILLUMINA	PRJNA603279
SRR10969374	Plasmodium vivax	Myanmar	2456352000	SAMN13927270	SRX7634953	PAIRED	ILLUMINA	PRJNA603279
SRR10969375	Plasmodium vivax	Myanmar	2516346300	SAMN13927269	SRX7634952	PAIRED	ILLUMINA	PRJNA603279
SRR1562844	Plasmodium vivax	Nicaragua	3977521400	SAMN02677222	SRX691002	PAIRED	ILLUMINA	PRJNA240498
SRR332562	Plasmodium vivax	NorthKorea	26851360858	SAMN00710542	SRX092669	PAIRED	ILLUMINA	PRJNA67239
ERR5740814	Plasmodium vivax	Pakistan	954895310	SAMEA8587599	ERX5451613	PAIRED	ILLUMINA	PRJEB44419
ERR5740815	Plasmodium vivax	Pakistan	926833168	SAMEA8587600	ERX5451614	PAIRED	ILLUMINA	PRJEB44419
ERR5740816	Plasmodium vivax	Pakistan	916541914	SAMEA8587601	ERX5451615	PAIRED	ILLUMINA	PRJEB44419
ERR5740817	Plasmodium vivax	Pakistan	986856574	SAMEA8587602	ERX5451616	PAIRED	ILLUMINA	PRJEB44419
ERR5740818	Plasmodium vivax	Pakistan	948256444	SAMEA8587603	ERX5451617	PAIRED	ILLUMINA	PRJEB44419
ERR5740819	Plasmodium vivax	Pakistan	885335046	SAMEA8587604	ERX5451618	PAIRED	ILLUMINA	PRJEB44419
ERR5740820	Plasmodium vivax	Pakistan	1049284806	SAMEA8587605	ERX5451619	PAIRED	ILLUMINA	PRJEB44419
ERR5740821	Plasmodium vivax	Pakistan	954784476	SAMEA8587606	ERX5451620	PAIRED	ILLUMINA	PRJEB44419
ERR5740822	Plasmodium vivax	Pakistan	910841362	SAMEA8587607	ERX5451621	PAIRED	ILLUMINA	PRJEB44419
ERR5740823	Plasmodium vivax	Pakistan	894506786	SAMEA8587608	ERX5451622	PAIRED	ILLUMINA	PRJEB44419
ERR5740824	Plasmodium vivax	Pakistan	1005671778	SAMEA8587609	ERX5451623	PAIRED	ILLUMINA	PRJEB44419
ERR5740825	Plasmodium vivax	Pakistan	987822672	SAMEA8587610	ERX5451624	PAIRED	ILLUMINA	PRJEB44419
ERR5740826	Plasmodium vivax	Pakistan	1075671150	SAMEA8587611	ERX5451625	PAIRED	ILLUMINA	PRJEB44419
ERR5740829	Plasmodium vivax	Pakistan	1019354190	SAMEA8587614	ERX5451628	PAIRED	ILLUMINA	PRJEB44419
ERR5740830	Plasmodium vivax	Pakistan	1114222356	SAMEA8587615	ERX5451629	PAIRED	ILLUMINA	PRJEB44419
ERR5740831	Plasmodium vivax	Pakistan	1068858936	SAMEA8587616	ERX5451630	PAIRED	ILLUMINA	PRJEB44419
ERR5740832	Plasmodium vivax	Pakistan	938610866	SAMEA8587617	ERX5451631	PAIRED	ILLUMINA	PRJEB44419
ERR5740833	Plasmodium vivax	Pakistan	940149556	SAMEA8587618	ERX5451632	PAIRED	ILLUMINA	PRJEB44419
ERR5740834	Plasmodium vivax	Pakistan	1002416822	SAMEA8587619	ERX5451633	PAIRED	ILLUMINA	PRJEB44419
ERR5740835	Plasmodium vivax	Pakistan	999634496	SAMEA8587620	ERX5451634	PAIRED	ILLUMINA	PRJEB44419
ERR5740836	Plasmodium vivax	Pakistan	1113387628	SAMEA8587621	ERX5451635	PAIRED	ILLUMINA	PRJEB44419
ERR5740837	Plasmodium vivax	Pakistan	1102983728	SAMEA8587622	ERX5451636	PAIRED	ILLUMINA	PRJEB44419
ERR5740842	Plasmodium vivax	Pakistan	946712922	SAMEA8587627	ERX5451641	PAIRED	ILLUMINA	PRJEB44419
ERR5740843	Plasmodium vivax	Pakistan	880501234	SAMEA8587628	ERX5451642	PAIRED	ILLUMINA	PRJEB44419
ERR5740844	Plasmodium vivax	Pakistan	951668742	SAMEA8587629	ERX5451643	PAIRED	ILLUMINA	PRJEB44419
ERR5740845	Plasmodium vivax	Pakistan	1010132016	SAMEA8587630	ERX5451644	PAIRED	ILLUMINA	PRJEB44419
ERR5740846	Plasmodium vivax	Pakistan	1039967804	SAMEA8587631	ERX5451645	PAIRED	ILLUMINA	PRJEB44419
ERR5740847	Plasmodium vivax	Pakistan	968558696	SAMEA8587632	ERX5451646	PAIRED	ILLUMINA	PRJEB44419
ERR5740848	Plasmodium vivax	Pakistan	1000699046	SAMEA8587633	ERX5451647	PAIRED	ILLUMINA	PRJEB44419
ERR5740849	Plasmodium vivax	Pakistan	948159200	SAMEA8587634	ERX5451648	PAIRED	ILLUMINA	PRJEB44419
ERR5740850	Plasmodium vivax	Pakistan	980948246	SAMEA8587635	ERX5451649	PAIRED	ILLUMINA	PRJEB44419
ERR5740855	Plasmodium vivax	Pakistan	535896512	SAMEA8587640	ERX5451654	PAIRED	ILLUMINA	PRJEB44419
SRR1562517	Plasmodium vivax	Panama	2605453570	SAMN02677225	SRX690789	PAIRED	ILLUMINA	PRJNA240501
ERR527450	Plasmodium vivax	PapuaNewGuinea	3249262000	SAMEA2359106	ERX492653	PAIRED	ILLUMINA	PRJEB4580
ERR527453	Plasmodium vivax	PapuaNewGuinea	2807431600	SAMEA2359115	ERX492656	PAIRED	ILLUMINA	PRJEB4580
ERR527467	Plasmodium vivax	PapuaNewGuinea	2420841200	SAMEA2359127	ERX492670	PAIRED	ILLUMINA	PRJEB4580
ERR527468	Plasmodium vivax	PapuaNewGuinea	2076033600	SAMEA2359129	ERX492671	PAIRED	ILLUMINA	PRJEB4580
ERR175552	Plasmodium vivax	PapuaNewGuinea	494111600	SAMEA1527589	ERX151698	PAIRED	ILLUMINA	PRJEB2136
ERR175557	Plasmodium vivax	PapuaNewGuinea	307104200	SAMEA1527592	ERX151703	PAIRED	ILLUMINA	PRJEB2136
ERR216469	Plasmodium vivax	PapuaNewGuinea	492100000	SAMEA1679385	ERX191134	PAIRED	ILLUMINA	PRJEB2136
ERR022864	Plasmodium vivax	PapuaNewGuinea	819574576	SAMEA908843	ERX009266	PAIRED	ILLUMINA	PRJEB2140
SRR1568185	Plasmodium vivax	PapuaNewGuinea	2716110180	SAMN02677073	SRX695089	PAIRED	ILLUMINA	PRJNA240375
SRR1568189	Plasmodium vivax	PapuaNewGuinea	3009599414	SAMN02677074	SRX695093	PAIRED	ILLUMINA	PRJNA240376
SRR1568177	Plasmodium vivax	PapuaNewGuinea	6466170490	SAMN02677105	SRX695082	PAIRED	ILLUMINA	PRJNA240408
SRR1568105	Plasmodium vivax	PapuaNewGuinea	4988817028	SAMN02677106	SRX695010	PAIRED	ILLUMINA	PRJNA240409
SRR1568214	Plasmodium vivax	PapuaNewGuinea	857746338	SAMN02677199	SRX695120	PAIRED	ILLUMINA	PRJNA240475
SRR1759411	Plasmodium vivax	PapuaNewGuinea	6045701834	SAMN03284626	SRX843489	PAIRED	ILLUMINA	PRJNA240530
SRR1759522	Plasmodium vivax	PapuaNewGuinea	13368600380	SAMN03284627	SRX843562	PAIRED	ILLUMINA	PRJNA240530
SRR1759523	Plasmodium vivax	PapuaNewGuinea	4879527150	SAMN03284628	SRX843563	PAIRED	ILLUMINA	PRJNA240530
SRR1759594	Plasmodium vivax	PapuaNewGuinea	6646669408	SAMN03284630	SRX843590	PAIRED	ILLUMINA	PRJNA240530
SRR1568187	Plasmodium vivax	Peru	6064142414	SAMN02677065	SRX695091	PAIRED	ILLUMINA	PRJNA240367
SRR1568183	Plasmodium vivax	Peru	3879374246	SAMN02677067	SRX695087	PAIRED	ILLUMINA	PRJNA240369
SRR1562535	Plasmodium vivax	Peru	2488377602	SAMN02677068	SRX690802	PAIRED	ILLUMINA	PRJNA240370
SRR1562519	Plasmodium vivax	Peru	3601394572	SAMN02677070	SRX690791	PAIRED	ILLUMINA	PRJNA240372
SRR1568107	Plasmodium vivax	Peru	2468629072	SAMN02677070	SRX695012	PAIRED	ILLUMINA	PRJNA240372
SRR1568113	Plasmodium vivax	Peru	6802597248	SAMN02677070	SRX695018	PAIRED	ILLUMINA	PRJNA240372
SRR1568203	Plasmodium vivax	Peru	7430779676	SAMN02677070	SRX695100	PAIRED	ILLUMINA	PRJNA240372
SRR1568179	Plasmodium vivax	Peru	2427443090	SAMN02677072	SRX695084	PAIRED	ILLUMINA	PRJNA240374
SRR1568234	Plasmodium vivax	Peru	4945814662	SAMN02677075	SRX695140	PAIRED	ILLUMINA	PRJNA240377
SRR1568182	Plasmodium vivax	Peru	5651351172	SAMN02677096	SRX695086	PAIRED	ILLUMINA	PRJNA240399
SRR1568195	Plasmodium vivax	Peru	5404148824	SAMN02677097	SRX695101	PAIRED	ILLUMINA	PRJNA240400
SRR1562534	Plasmodium vivax	Peru	5094242444	SAMN02677098	SRX690801	PAIRED	ILLUMINA	PRJNA240401
SRR1568122	Plasmodium vivax	Peru	4443387334	SAMN02677099	SRX695027	PAIRED	ILLUMINA	PRJNA240402
SRR1568211	Plasmodium vivax	Peru	5711732810	SAMN02677100	SRX695116	PAIRED	ILLUMINA	PRJNA240403
SRR1568123	Plasmodium vivax	Peru	5099757852	SAMN02677101	SRX695028	PAIRED	ILLUMINA	PRJNA240404
SRR1568172	Plasmodium vivax	Peru	8542219228	SAMN02677101	SRX695077	PAIRED	ILLUMINA	PRJNA240404
SRR1568198	Plasmodium vivax	Peru	5198812794	SAMN02677101	SRX695104	PAIRED	ILLUMINA	PRJNA240404
SRR1568199	Plasmodium vivax	Peru	3456212930	SAMN02677101	SRX695105	PAIRED	ILLUMINA	PRJNA240404
SRR1562512	Plasmodium vivax	Peru	15161348158	SAMN02677102	SRX690785	PAIRED	ILLUMINA	PRJNA240405
SRR1562525	Plasmodium vivax	Peru	5674114552	SAMN02677102	SRX690799	PAIRED	ILLUMINA	PRJNA240405
SRR1568210	Plasmodium vivax	Peru	9205795490	SAMN02677102	SRX695115	PAIRED	ILLUMINA	PRJNA240405
SRR1568226	Plasmodium vivax	Peru	6943520124	SAMN02677102	SRX695132	PAIRED	ILLUMINA	PRJNA240405
SRR1562513	Plasmodium vivax	Peru	5098602210	SAMN02677103	SRX690786	PAIRED	ILLUMINA	PRJNA240406
SRR1562521	Plasmodium vivax	Peru	4227215418	SAMN02677104	SRX690793	PAIRED	ILLUMINA	PRJNA240407
SRR1568216	Plasmodium vivax	Peru	3126835770	SAMN02677110	SRX695122	PAIRED	ILLUMINA	PRJNA240413
SRR1568165	Plasmodium vivax	Peru	1228112530	SAMN02677111	SRX695069	PAIRED	ILLUMINA	PRJNA240505
SRR1568191	Plasmodium vivax	Peru	2162660480	SAMN02677111	SRX695096	PAIRED	ILLUMINA	PRJNA240505
SRR1568202	Plasmodium vivax	Peru	1491016136	SAMN02677111	SRX695108	PAIRED	ILLUMINA	PRJNA240505
SRR1568178	Plasmodium vivax	Peru	2347018002	SAMN02677112	SRX695083	PAIRED	ILLUMINA	PRJNA240506
SRR1568166	Plasmodium vivax	Peru	1559028930	SAMN02677113	SRX695070	PAIRED	ILLUMINA	PRJNA240507
SRR1568232	Plasmodium vivax	Peru	4516449522	SAMN02677114	SRX695138	PAIRED	ILLUMINA	PRJNA240508
SRR1568163	Plasmodium vivax	Peru	2082822606	SAMN02677115	SRX695067	PAIRED	ILLUMINA	PRJNA240509
SRR1562972	Plasmodium vivax	Peru	2033724082	SAMN02677116	SRX691101	PAIRED	ILLUMINA	PRJNA240510
SRR1562614	Plasmodium vivax	Peru	6131555470	SAMN02677117	SRX690881	PAIRED	ILLUMINA	PRJNA240511
SRR1562624	Plasmodium vivax	Peru	4502082676	SAMN02677118	SRX690891	PAIRED	ILLUMINA	PRJNA240512
SRR1562606	Plasmodium vivax	Peru	2940032634	SAMN02677119	SRX690872	PAIRED	ILLUMINA	PRJNA240513
SRR1562931	Plasmodium vivax	Peru	1522311794	SAMN02677119	SRX691061	PAIRED	ILLUMINA	PRJNA240513
SRR1568175	Plasmodium vivax	Peru	896110582	SAMN02677119	SRX695080	PAIRED	ILLUMINA	PRJNA240513
SRR1568787	Plasmodium vivax	Peru	1012742958	SAMN02677120	SRX695094	PAIRED	ILLUMINA	PRJNA240514
SRR1568184	Plasmodium vivax	Peru	1272856742	SAMN02677121	SRX695088	PAIRED	ILLUMINA	PRJNA240515
SRR1564630	Plasmodium vivax	Peru	6837484264	SAMN02677122	SRX691745	PAIRED	ILLUMINA	PRJNA240516
SRR1568157	Plasmodium vivax	Peru	2662111540	SAMN02677123	SRX695061	PAIRED	ILLUMINA	PRJNA240517
SRR1562615	Plasmodium vivax	Peru	2687898658	SAMN02677124	SRX690882	PAIRED	ILLUMINA	PRJNA240518
SRR1568206	Plasmodium vivax	Peru	4596649784	SAMN02677125	SRX695111	PAIRED	ILLUMINA	PRJNA240519
SRR1562567	Plasmodium vivax	Peru	8853562232	SAMN02677126	SRX690833	PAIRED	ILLUMINA	PRJNA240520
SRR1562851	Plasmodium vivax	Peru	6364631150	SAMN02677127	SRX691008	PAIRED	ILLUMINA	PRJNA240521
SRR1568162	Plasmodium vivax	Peru	2900286710	SAMN02677128	SRX695066	PAIRED	ILLUMINA	PRJNA240522
SRR1568149	Plasmodium vivax	Peru	5076431700	SAMN02677129	SRX695053	PAIRED	ILLUMINA	PRJNA240523
SRR1562871	Plasmodium vivax	Peru	3423085536	SAMN02677130	SRX691023	PAIRED	ILLUMINA	PRJNA240524
SRR1562958	Plasmodium vivax	Peru	4671774190	SAMN02677131	SRX691088	PAIRED	ILLUMINA	PRJNA240525
SRR1568196	Plasmodium vivax	Peru	4329042406	SAMN02677132	SRX695102	PAIRED	ILLUMINA	PRJNA240526
SRR1562523	Plasmodium vivax	Peru	3270466052	SAMN02677133	SRX690797	PAIRED	ILLUMINA	PRJNA240527
SRR1568174	Plasmodium vivax	Peru	2726194222	SAMN02677134	SRX695079	PAIRED	ILLUMINA	PRJNA240528
SRR1562538	Plasmodium vivax	Peru	2613014228	SAMN02677135	SRX690805	PAIRED	ILLUMINA	PRJNA240529
SRR1568117	Plasmodium vivax	Peru	5857512776	SAMN02677136	SRX695022	PAIRED	ILLUMINA	PRJNA240530
SRR1759047	Plasmodium vivax	Peru	6969429856	SAMN03284397	SRX843278	PAIRED	ILLUMINA	PRJNA240530
SRR1759122	Plasmodium vivax	Peru	6276860130	SAMN03284398	SRX843279	PAIRED	ILLUMINA	PRJNA240530
SRR1759307	Plasmodium vivax	Peru	5915768970	SAMN03284594	SRX843336	PAIRED	ILLUMINA	PRJNA240530
SRR1759336	Plasmodium vivax	Peru	5882413316	SAMN03284614	SRX843424	PAIRED	ILLUMINA	PRJNA240530
SRR1620827	Plasmodium vivax	Peru	2038814800	SAMN03024560	SRX739702	PAIRED	ILLUMINA	PRJNA260659
SRR1620840	Plasmodium vivax	Peru	1558946400	SAMN03024560	SRX739706	PAIRED	ILLUMINA	PRJNA260659
SRR1620842	Plasmodium vivax	Peru	1620945700	SAMN03024560	SRX739707	PAIRED	ILLUMINA	PRJNA260659
SRR1620848	Plasmodium vivax	Peru	1487106720	SAMN03024560	SRX739709	PAIRED	ILLUMINA	PRJNA260659
SRR1620902	Plasmodium vivax	Peru	1262491120	SAMN03024560	SRX739759	PAIRED	ILLUMINA	PRJNA260659
SRR1620905	Plasmodium vivax	Peru	4179227580	SAMN03024560	SRX739760	PAIRED	ILLUMINA	PRJNA260659
SRR1627554	Plasmodium vivax	Peru	2038814800	SAMN03140412	SRX742314	PAIRED	ILLUMINA	PRJNA264751
SRR1627656	Plasmodium vivax	Peru	1558946400	SAMN03140414	SRX742339	PAIRED	ILLUMINA	PRJNA264751
SRR1627693	Plasmodium vivax	Peru	1620945700	SAMN03140415	SRX742354	PAIRED	ILLUMINA	PRJNA264751
SRR1627764	Plasmodium vivax	Peru	1487106720	SAMN03140417	SRX742387	PAIRED	ILLUMINA	PRJNA264751
SRR1627862	Plasmodium vivax	Peru	1262491120	SAMN03140419	SRX742411	PAIRED	ILLUMINA	PRJNA264751
SRR1627932	Plasmodium vivax	Peru	4179227580	SAMN03140420	SRX742425	PAIRED	ILLUMINA	PRJNA264751
SRR1798616	Plasmodium vivax	Peru	2038814800	SAMN03280984	SRX875833	PAIRED	ILLUMINA	PRJNA272364
SRR1798620	Plasmodium vivax	Peru	1558946400	SAMN03280986	SRX875835	PAIRED	ILLUMINA	PRJNA272364
SRR1798621	Plasmodium vivax	Peru	1620945700	SAMN03280987	SRX875836	PAIRED	ILLUMINA	PRJNA272364
SRR1798624	Plasmodium vivax	Peru	1487106720	SAMN03280989	SRX875839	PAIRED	ILLUMINA	PRJNA272364
SRR1798626	Plasmodium vivax	Peru	1262491120	SAMN03280991	SRX875841	PAIRED	ILLUMINA	PRJNA272364
SRR1798628	Plasmodium vivax	Peru	4179227580	SAMN03280992	SRX875842	PAIRED	ILLUMINA	PRJNA272364
SRR5136530	Plasmodium vivax	Peru	1215911400	SAMN05853095	SRX2452558	PAIRED	ILLUMINA	PRJNA344889
SRR5136532	Plasmodium vivax	Peru	734409000	SAMN05853083	SRX2452560	PAIRED	ILLUMINA	PRJNA344889
SRR5136533	Plasmodium vivax	Peru	403488300	SAMN05853086	SRX2452561	PAIRED	ILLUMINA	PRJNA344889
SRR5136535	Plasmodium vivax	Peru	957646900	SAMN05853081	SRX2452563	PAIRED	ILLUMINA	PRJNA344889
SRR5136536	Plasmodium vivax	Peru	1368003200	SAMN05853079	SRX2452564	PAIRED	ILLUMINA	PRJNA344889
SRR5136538	Plasmodium vivax	Peru	1169013500	SAMN05853075	SRX2452566	PAIRED	ILLUMINA	PRJNA344889
SRR5136539	Plasmodium vivax	Peru	1126274300	SAMN05853074	SRX2452567	PAIRED	ILLUMINA	PRJNA344889
SRR5136540	Plasmodium vivax	Peru	814743100	SAMN05853084	SRX2452568	PAIRED	ILLUMINA	PRJNA344889
SRR5136542	Plasmodium vivax	Peru	905785200	SAMN05853082	SRX2452570	PAIRED	ILLUMINA	PRJNA344889
SRR5136546	Plasmodium vivax	Peru	716493100	SAMN05853094	SRX2452574	PAIRED	ILLUMINA	PRJNA344889
SRR5136548	Plasmodium vivax	Peru	981673700	SAMN05853076	SRX2452576	PAIRED	ILLUMINA	PRJNA344889
SRR5136551	Plasmodium vivax	Peru	1348989500	SAMN05853078	SRX2452579	PAIRED	ILLUMINA	PRJNA344889
SRR6668501	Plasmodium vivax	Peru	1292396700	SAMN08452320	SRX3645272	PAIRED	ILLUMINA	PRJNA432819
SRR6668504	Plasmodium vivax	Peru	553187700	SAMN08452311	SRX3645269	PAIRED	ILLUMINA	PRJNA432819
SRR6668508	Plasmodium vivax	Peru	810733100	SAMN08452315	SRX3645265	PAIRED	ILLUMINA	PRJNA432819
SRR6668509	Plasmodium vivax	Peru	1192496800	SAMN08452316	SRX3645264	PAIRED	ILLUMINA	PRJNA432819
SRR6668510	Plasmodium vivax	Peru	580177600	SAMN08452339	SRX3645263	PAIRED	ILLUMINA	PRJNA432819
SRR6668511	Plasmodium vivax	Peru	964250300	SAMN08452340	SRX3645262	PAIRED	ILLUMINA	PRJNA432819
SRR6668513	Plasmodium vivax	Peru	1348989500	SAMN08452356	SRX3645260	PAIRED	ILLUMINA	PRJNA432819
SRR6668515	Plasmodium vivax	Peru	1130166100	SAMN08452354	SRX3645258	PAIRED	ILLUMINA	PRJNA432819
SRR6668516	Plasmodium vivax	Peru	1086697100	SAMN08452351	SRX3645257	PAIRED	ILLUMINA	PRJNA432819
SRR6668517	Plasmodium vivax	Peru	1276589500	SAMN08452352	SRX3645256	PAIRED	ILLUMINA	PRJNA432819
SRR6668518	Plasmodium vivax	Peru	1383955000	SAMN08452331	SRX3645255	PAIRED	ILLUMINA	PRJNA432819
SRR6668520	Plasmodium vivax	Peru	1102414900	SAMN08452333	SRX3645253	PAIRED	ILLUMINA	PRJNA432819
SRR6668521	Plasmodium vivax	Peru	983876400	SAMN08452334	SRX3645252	PAIRED	ILLUMINA	PRJNA432819
SRR6668522	Plasmodium vivax	Peru	885397500	SAMN08452335	SRX3645251	PAIRED	ILLUMINA	PRJNA432819
SRR6668523	Plasmodium vivax	Peru	1215048400	SAMN08452336	SRX3645250	PAIRED	ILLUMINA	PRJNA432819
SRR6668525	Plasmodium vivax	Peru	778394300	SAMN08452338	SRX3645248	PAIRED	ILLUMINA	PRJNA432819
SRR6668526	Plasmodium vivax	Peru	1101080400	SAMN08452346	SRX3645247	PAIRED	ILLUMINA	PRJNA432819
SRR6668529	Plasmodium vivax	Peru	1155956700	SAMN08452350	SRX3645244	PAIRED	ILLUMINA	PRJNA432819
SRR6668531	Plasmodium vivax	Peru	761947400	SAMN08452359	SRX3645242	PAIRED	ILLUMINA	PRJNA432819
SRR6668533	Plasmodium vivax	Peru	972392800	SAMN08452329	SRX3645240	PAIRED	ILLUMINA	PRJNA432819
SRR6668534	Plasmodium vivax	Peru	811962400	SAMN08452322	SRX3645239	PAIRED	ILLUMINA	PRJNA432819
SRR6668536	Plasmodium vivax	Peru	868043600	SAMN08452324	SRX3645237	PAIRED	ILLUMINA	PRJNA432819
SRR6668538	Plasmodium vivax	Peru	756936500	SAMN08452326	SRX3645235	PAIRED	ILLUMINA	PRJNA432819
SRR6668541	Plasmodium vivax	Peru	1155856800	SAMN08452327	SRX3645232	PAIRED	ILLUMINA	PRJNA432819
SRR6668542	Plasmodium vivax	Peru	1005621700	SAMN08452304	SRX3645231	PAIRED	ILLUMINA	PRJNA432819
SRR6668544	Plasmodium vivax	Peru	740226700	SAMN08452302	SRX3645229	PAIRED	ILLUMINA	PRJNA432819
SRR6668546	Plasmodium vivax	Peru	1169013500	SAMN08452308	SRX3645227	PAIRED	ILLUMINA	PRJNA432819
SRR6668547	Plasmodium vivax	Peru	734409000	SAMN08452307	SRX3645226	PAIRED	ILLUMINA	PRJNA432819
SRR6668553	Plasmodium vivax	Peru	576457500	SAMN08452309	SRX3645220	PAIRED	ILLUMINA	PRJNA432819
SRR6668554	Plasmodium vivax	Peru	779259100	SAMN08452344	SRX3645219	PAIRED	ILLUMINA	PRJNA432819
SRR6668555	Plasmodium vivax	Peru	770995900	SAMN08452343	SRX3645218	PAIRED	ILLUMINA	PRJNA432819
SRR6668558	Plasmodium vivax	Peru	641096400	SAMN08452300	SRX3645215	PAIRED	ILLUMINA	PRJNA432819
SRR6668560	Plasmodium vivax	Peru	342241900	SAMN08452357	SRX3645213	PAIRED	ILLUMINA	PRJNA432819
SRR6668566	Plasmodium vivax	Peru	545382300	SAMN08452295	SRX3645207	PAIRED	ILLUMINA	PRJNA432819
SRR6668568	Plasmodium vivax	Peru	543342900	SAMN08452297	SRX3645205	PAIRED	ILLUMINA	PRJNA432819
ERR5740813	Plasmodium vivax	Phillipines	1045698556	SAMEA8587598	ERX5451612	PAIRED	ILLUMINA	PRJEB44419
ERR054081	Plasmodium vivax	SriLanka	2287993800	SAMEA1016218	ERX031127	PAIRED	ILLUMINA	PRJEB2140
ERR5740714	Plasmodium vivax	Sudan	941025658	SAMEA8587499	ERX5451513	PAIRED	ILLUMINA	PRJEB44419
ERR5740717	Plasmodium vivax	Sudan	899711756	SAMEA8587502	ERX5451516	PAIRED	ILLUMINA	PRJEB44419
ERR5740718	Plasmodium vivax	Sudan	962642214	SAMEA8587503	ERX5451517	PAIRED	ILLUMINA	PRJEB44419
ERR5740728	Plasmodium vivax	Sudan	920970442	SAMEA8587513	ERX5451527	PAIRED	ILLUMINA	PRJEB44419
ERR5740852	Plasmodium vivax	Sudan	749030008	SAMEA8587637	ERX5451651	PAIRED	ILLUMINA	PRJEB44419
SRR14191963	Plasmodium vivax	Sudan	3514275750	SAMN18652628	SRX10558820	PAIRED	ILLUMINA	PRJNA720520
SRR14191964	Plasmodium vivax	Sudan	5222371000	SAMN18652627	SRX10558819	PAIRED	ILLUMINA	PRJNA720520
SRR14191965	Plasmodium vivax	Sudan	4736621250	SAMN18652626	SRX10558818	PAIRED	ILLUMINA	PRJNA720520
ERR164695	Plasmodium vivax	Thailand	3108610200	SAMEA1483681	ERX140572	PAIRED	ILLUMINA	PRJEB2136
ERR404246	Plasmodium vivax	Thailand	1762474000	SAMEA2188015	ERX370607	PAIRED	ILLUMINA	PRJEB4410
ERR1475350	Plasmodium vivax	Thailand	745814600	SAMEA3673274	ERX1546378	PAIRED	ILLUMINA	PRJEB2136
ERR1475351	Plasmodium vivax	Thailand	921636800	SAMEA3673277	ERX1546379	PAIRED	ILLUMINA	PRJEB2136
ERR1475355	Plasmodium vivax	Thailand	1899545800	SAMEA3673282	ERX1546383	PAIRED	ILLUMINA	PRJEB2136
ERR111712	Plasmodium vivax	Thailand	2559548000	SAMEA1404099	ERX089146	PAIRED	ILLUMINA	PRJEB2140
ERR111713	Plasmodium vivax	Thailand	2510032200	SAMEA1404088	ERX089147	PAIRED	ILLUMINA	PRJEB2140
ERR111714	Plasmodium vivax	Thailand	2952546200	SAMEA1404076	ERX089148	PAIRED	ILLUMINA	PRJEB2140
ERR111715	Plasmodium vivax	Thailand	2373062000	SAMEA1404067	ERX089149	PAIRED	ILLUMINA	PRJEB2140
ERR111718	Plasmodium vivax	Thailand	2684797000	SAMEA1404093	ERX089152	PAIRED	ILLUMINA	PRJEB2140
ERR111719	Plasmodium vivax	Thailand	2622329000	SAMEA1404068	ERX089153	PAIRED	ILLUMINA	PRJEB2140
ERR111721	Plasmodium vivax	Thailand	857781400	SAMEA1404087	ERX089155	PAIRED	ILLUMINA	PRJEB2140
ERR111722	Plasmodium vivax	Thailand	1515429400	SAMEA1404095	ERX089156	PAIRED	ILLUMINA	PRJEB2140
ERR111725	Plasmodium vivax	Thailand	1796242400	SAMEA1404066	ERX089159	PAIRED	ILLUMINA	PRJEB2140
ERR111727	Plasmodium vivax	Thailand	2194667000	SAMEA1404083	ERX089161	PAIRED	ILLUMINA	PRJEB2140
ERR111728	Plasmodium vivax	Thailand	1727301200	SAMEA1404074	ERX089162	PAIRED	ILLUMINA	PRJEB2140
ERR337597	Plasmodium vivax	Thailand	3432875200	SAMEA2067225	ERX310502	PAIRED	ILLUMINA	PRJEB2140
ERR337599	Plasmodium vivax	Thailand	3315642800	SAMEA2066041	ERX310504	PAIRED	ILLUMINA	PRJEB2140
ERR337600	Plasmodium vivax	Thailand	3180066400	SAMEA2066042	ERX310505	PAIRED	ILLUMINA	PRJEB2140
ERR337601	Plasmodium vivax	Thailand	3549281800	SAMEA2066043	ERX310506	PAIRED	ILLUMINA	PRJEB2140
ERR337603	Plasmodium vivax	Thailand	3754129600	SAMEA2066044	ERX310508	PAIRED	ILLUMINA	PRJEB2140
ERR337604	Plasmodium vivax	Thailand	2719742400	SAMEA2066045	ERX310509	PAIRED	ILLUMINA	PRJEB2140
ERR337607	Plasmodium vivax	Thailand	4064776600	SAMEA2066047	ERX310512	PAIRED	ILLUMINA	PRJEB2140
ERR337608	Plasmodium vivax	Thailand	3153691000	SAMEA2067227	ERX310513	PAIRED	ILLUMINA	PRJEB2140
ERR337610	Plasmodium vivax	Thailand	3094777000	SAMEA2067228	ERX310515	PAIRED	ILLUMINA	PRJEB2140
ERR337611	Plasmodium vivax	Thailand	2095812400	SAMEA2066050	ERX310516	PAIRED	ILLUMINA	PRJEB2140
ERR337612	Plasmodium vivax	Thailand	3488727800	SAMEA2066051	ERX310517	PAIRED	ILLUMINA	PRJEB2140
ERR337613	Plasmodium vivax	Thailand	3472580400	SAMEA2067229	ERX310518	PAIRED	ILLUMINA	PRJEB2140
ERR337616	Plasmodium vivax	Thailand	3447685600	SAMEA2066054	ERX310521	PAIRED	ILLUMINA	PRJEB2140
ERR337617	Plasmodium vivax	Thailand	4203483000	SAMEA2066055	ERX310522	PAIRED	ILLUMINA	PRJEB2140
ERR337619	Plasmodium vivax	Thailand	3314739600	SAMEA2066056	ERX310524	PAIRED	ILLUMINA	PRJEB2140
ERR337625	Plasmodium vivax	Thailand	2023174600	SAMEA2066060	ERX310530	PAIRED	ILLUMINA	PRJEB2140
ERR337626	Plasmodium vivax	Thailand	4299484600	SAMEA2066061	ERX310531	PAIRED	ILLUMINA	PRJEB2140
ERR337629	Plasmodium vivax	Thailand	3322728800	SAMEA2065322	ERX310534	PAIRED	ILLUMINA	PRJEB2140
ERR527338	Plasmodium vivax	Thailand	2469792800	SAMEA2358498	ERX492541	PAIRED	ILLUMINA	PRJEB2140
ERR527339	Plasmodium vivax	Thailand	1356528000	SAMEA2358503	ERX492542	PAIRED	ILLUMINA	PRJEB2140
ERR527340	Plasmodium vivax	Thailand	3337196200	SAMEA2358506	ERX492543	PAIRED	ILLUMINA	PRJEB2140
ERR527341	Plasmodium vivax	Thailand	2902567000	SAMEA2358507	ERX492544	PAIRED	ILLUMINA	PRJEB2140
ERR527343	Plasmodium vivax	Thailand	1584178400	SAMEA2358511	ERX492546	PAIRED	ILLUMINA	PRJEB2140
ERR527345	Plasmodium vivax	Thailand	3108127800	SAMEA2358522	ERX492548	PAIRED	ILLUMINA	PRJEB2140
ERR527346	Plasmodium vivax	Thailand	3493705400	SAMEA2358523	ERX492549	PAIRED	ILLUMINA	PRJEB2140
ERR527348	Plasmodium vivax	Thailand	1232524200	SAMEA2358530	ERX492551	PAIRED	ILLUMINA	PRJEB2140
ERR527352	Plasmodium vivax	Thailand	3228942600	SAMEA2358500	ERX492555	PAIRED	ILLUMINA	PRJEB2140
ERR527353	Plasmodium vivax	Thailand	3306516800	SAMEA2358504	ERX492556	PAIRED	ILLUMINA	PRJEB2140
ERR527354	Plasmodium vivax	Thailand	3033908200	SAMEA2358508	ERX492557	PAIRED	ILLUMINA	PRJEB2140
ERR527356	Plasmodium vivax	Thailand	3316028800	SAMEA2358516	ERX492559	PAIRED	ILLUMINA	PRJEB2140
ERR527361	Plasmodium vivax	Thailand	3102504000	SAMEA2358536	ERX492564	PAIRED	ILLUMINA	PRJEB2140
ERR527362	Plasmodium vivax	Thailand	3039203400	SAMEA2358492	ERX492565	PAIRED	ILLUMINA	PRJEB2140
ERR527364	Plasmodium vivax	Thailand	2427228400	SAMEA2358501	ERX492567	PAIRED	ILLUMINA	PRJEB2140
ERR527366	Plasmodium vivax	Thailand	3580818000	SAMEA2358509	ERX492569	PAIRED	ILLUMINA	PRJEB2140
ERR527367	Plasmodium vivax	Thailand	2255451600	SAMEA2358517	ERX492570	PAIRED	ILLUMINA	PRJEB2140
ERR527368	Plasmodium vivax	Thailand	3180787400	SAMEA2358519	ERX492571	PAIRED	ILLUMINA	PRJEB2140
ERR527369	Plasmodium vivax	Thailand	3078600000	SAMEA2358525	ERX492572	PAIRED	ILLUMINA	PRJEB2140
ERR527370	Plasmodium vivax	Thailand	3502941000	SAMEA2358528	ERX492573	PAIRED	ILLUMINA	PRJEB2140
ERR527371	Plasmodium vivax	Thailand	3193837800	SAMEA2358529	ERX492574	PAIRED	ILLUMINA	PRJEB2140
ERR527372	Plasmodium vivax	Thailand	3143502600	SAMEA2358533	ERX492575	PAIRED	ILLUMINA	PRJEB2140
ERR527376	Plasmodium vivax	Thailand	3230329400	SAMEA2358497	ERX492579	PAIRED	ILLUMINA	PRJEB2140
ERR527378	Plasmodium vivax	Thailand	2942405200	SAMEA2358513	ERX492581	PAIRED	ILLUMINA	PRJEB2140
ERR527380	Plasmodium vivax	Thailand	2657509200	SAMEA2358518	ERX492583	PAIRED	ILLUMINA	PRJEB2140
ERR527381	Plasmodium vivax	Thailand	2059489600	SAMEA2358521	ERX492584	PAIRED	ILLUMINA	PRJEB2140
ERR527382	Plasmodium vivax	Thailand	3300029000	SAMEA2358526	ERX492585	PAIRED	ILLUMINA	PRJEB2140
ERR527383	Plasmodium vivax	Thailand	2938348800	SAMEA2358534	ERX492586	PAIRED	ILLUMINA	PRJEB2140
ERR527384	Plasmodium vivax	Thailand	3057421600	SAMEA2358537	ERX492587	PAIRED	ILLUMINA	PRJEB2140
ERR527385	Plasmodium vivax	Thailand	2576022400	SAMEA2358538	ERX492588	PAIRED	ILLUMINA	PRJEB2140
ERR713941	Plasmodium vivax	Thailand	5372404800	SAMEA2637174	ERX657863	PAIRED	ILLUMINA	PRJEB2140
ERR773745	Plasmodium vivax	Thailand	9416827600	SAMEA2812121	ERX716624	PAIRED	ILLUMINA	PRJEB2140
ERR773747	Plasmodium vivax	Thailand	9304053400	SAMEA2812123	ERX716626	PAIRED	ILLUMINA	PRJEB2140
ERR773748	Plasmodium vivax	Thailand	12219555400	SAMEA2812124	ERX716627	PAIRED	ILLUMINA	PRJEB2140
ERR426015	Plasmodium vivax	Thailand	2846281600	SAMEA2187814	ERX392290	PAIRED	ILLUMINA	PRJEB4410
SRR1564596	Plasmodium vivax	Thailand	117795290	SAMN02677204	SRX691707	PAIRED	ILLUMINA	PRJNA240480
SRR1564979	Plasmodium vivax	Thailand	94722648	SAMN02677204	SRX692144	PAIRED	ILLUMINA	PRJNA240480
SRR1568148	Plasmodium vivax	Thailand	5457533586	SAMN02677204	SRX695054	PAIRED	ILLUMINA	PRJNA240480
SRR1564585	Plasmodium vivax	Thailand	122943866	SAMN02677205	SRX691696	PAIRED	ILLUMINA	PRJNA240481
SRR1565101	Plasmodium vivax	Thailand	101958086	SAMN02677205	SRX692269	PAIRED	ILLUMINA	PRJNA240481
SRR1568209	Plasmodium vivax	Thailand	4308998956	SAMN02677205	SRX695114	PAIRED	ILLUMINA	PRJNA240481
SRR1562959	Plasmodium vivax	Thailand	3167143658	SAMN02677206	SRX691089	PAIRED	ILLUMINA	PRJNA240482
SRR1562845	Plasmodium vivax	Thailand	2816794454	SAMN02677207	SRX691001	PAIRED	ILLUMINA	PRJNA240483
SRR1564610	Plasmodium vivax	Thailand	95865362	SAMN02677207	SRX691722	PAIRED	ILLUMINA	PRJNA240483
SRR1562962	Plasmodium vivax	Thailand	3512330752	SAMN02677208	SRX691092	PAIRED	ILLUMINA	PRJNA240484
SRR1564548	Plasmodium vivax	Thailand	105198368	SAMN02677208	SRX691659	PAIRED	ILLUMINA	PRJNA240484
SRR1568161	Plasmodium vivax	Thailand	2493490626	SAMN02677209	SRX695064	PAIRED	ILLUMINA	PRJNA240485
SRR1562970	Plasmodium vivax	Thailand	1371340630	SAMN02677210	SRX691099	PAIRED	ILLUMINA	PRJNA240486
SRR1562616	Plasmodium vivax	Thailand	6132418010	SAMN02677211	SRX690883	PAIRED	ILLUMINA	PRJNA240487
SRR1564930	Plasmodium vivax	Thailand	99404200	SAMN02677211	SRX692097	PAIRED	ILLUMINA	PRJNA240487
SRR1568014	Plasmodium vivax	Thailand	119660760	SAMN02677211	SRX694935	PAIRED	ILLUMINA	PRJNA240487
SRR1564687	Plasmodium vivax	Thailand	144494640	SAMN02677212	SRX691808	PAIRED	ILLUMINA	PRJNA240488
SRR1565029	Plasmodium vivax	Thailand	115885784	SAMN02677212	SRX692194	PAIRED	ILLUMINA	PRJNA240488
SRR1568152	Plasmodium vivax	Thailand	2750831152	SAMN02677212	SRX695056	PAIRED	ILLUMINA	PRJNA240488
SRR1568103	Plasmodium vivax	Thailand	6531837862	SAMN02677214	SRX695008	PAIRED	ILLUMINA	PRJNA240490
SRR1564657	Plasmodium vivax	Thailand	90024532	SAMN02677215	SRX691777	PAIRED	ILLUMINA	PRJNA240491
SRR1568229	Plasmodium vivax	Thailand	5075480684	SAMN02677215	SRX695135	PAIRED	ILLUMINA	PRJNA240491
SRR1562974	Plasmodium vivax	Thailand	5075292622	SAMN02677216	SRX691103	PAIRED	ILLUMINA	PRJNA240492
SRR1565126	Plasmodium vivax	Thailand	93411062	SAMN02677216	SRX692292	PAIRED	ILLUMINA	PRJNA240492
SRR1567959	Plasmodium vivax	Thailand	114529758	SAMN02677216	SRX694880	PAIRED	ILLUMINA	PRJNA240492
SRR1564565	Plasmodium vivax	Thailand	109146256	SAMN02677217	SRX691675	PAIRED	ILLUMINA	PRJNA240493
SRR1565004	Plasmodium vivax	Thailand	90098060	SAMN02677217	SRX692170	PAIRED	ILLUMINA	PRJNA240493
SRR1568186	Plasmodium vivax	Thailand	3446225444	SAMN02677217	SRX695090	PAIRED	ILLUMINA	PRJNA240493
SRR1562671	Plasmodium vivax	Thailand	1716731542	SAMN02677218	SRX690937	PAIRED	ILLUMINA	PRJNA240494
SRR1568208	Plasmodium vivax	Thailand	5096964596	SAMN02677219	SRX695113	PAIRED	ILLUMINA	PRJNA240495
SRR1564703	Plasmodium vivax	Thailand	106950920	SAMN02677220	SRX691825	PAIRED	ILLUMINA	PRJNA240496
SRR1565078	Plasmodium vivax	Thailand	86306520	SAMN02677220	SRX692243	PAIRED	ILLUMINA	PRJNA240496
SRR1568180	Plasmodium vivax	Thailand	5367187874	SAMN02677220	SRX695075	PAIRED	ILLUMINA	PRJNA240496
SRR1564698	Plasmodium vivax	Thailand	125998308	SAMN02677221	SRX691821	PAIRED	ILLUMINA	PRJNA240497
SRR1565041	Plasmodium vivax	Thailand	104186752	SAMN02677221	SRX692206	PAIRED	ILLUMINA	PRJNA240497
SRR1564658	Plasmodium vivax	Thailand	104252200	SAMN02677223	SRX691778	PAIRED	ILLUMINA	PRJNA240499
SRR1568205	Plasmodium vivax	Thailand	3077951164	SAMN02677223	SRX695110	PAIRED	ILLUMINA	PRJNA240499
SRR1567992	Plasmodium vivax	Thailand	111997082	SAMN02677224	SRX694914	PAIRED	ILLUMINA	PRJNA240500
SRR1568154	Plasmodium vivax	Thailand	5600739466	SAMN02677224	SRX695058	PAIRED	ILLUMINA	PRJNA240500
ERR5740703	Plasmodium vivax	Uganda	866151402	SAMEA8587488	ERX5451502	PAIRED	ILLUMINA	PRJEB44419
ERR5740705	Plasmodium vivax	Uganda	976734440	SAMEA8587490	ERX5451504	PAIRED	ILLUMINA	PRJEB44419
ERR5740706	Plasmodium vivax	Uganda	854726742	SAMEA8587491	ERX5451505	PAIRED	ILLUMINA	PRJEB44419
ERR023161	Plasmodium vivax	Vietnam	1844372256	SAMEA680002	ERX009460	PAIRED	ILLUMINA	PRJEB2136
ERR171580	Plasmodium vivax	Vietnam	1299502400	SAMEA1521299	ERX147522	PAIRED	ILLUMINA	PRJEB2136
ERR175494	Plasmodium vivax	Vietnam	2283530800	SAMEA1527520	ERX151640	PAIRED	ILLUMINA	PRJEB2136
ERR216527	Plasmodium vivax	Vietnam	1281115800	SAMEA1679482	ERX191192	PAIRED	ILLUMINA	PRJEB2136
ERR388796	Plasmodium vivax	Vietnam	1703998400	SAMEA2167795	ERX361026	PAIRED	ILLUMINA	PRJEB4410
ERR211533	Plasmodium vivax	Vietnam	210334600	SAMEA1560981	ERX186198	PAIRED	ILLUMINA	PRJEB2136
ERR211565	Plasmodium vivax	Vietnam	588866200	SAMEA1560953	ERX186230	PAIRED	ILLUMINA	PRJEB2136
ERR021981	Plasmodium vivax	Vietnam	762785096	SAMEA908837	ERX008547	PAIRED	ILLUMINA	PRJEB2140
ERR021982	Plasmodium vivax	Vietnam	2644747104	SAMEA908836	ERX008548	PAIRED	ILLUMINA	PRJEB2140
ERR021983	Plasmodium vivax	Vietnam	3158121632	SAMEA908835	ERX008546	PAIRED	ILLUMINA	PRJEB2140
ERR022866	Plasmodium vivax	Vietnam	676027904	SAMEA908830	ERX009269	PAIRED	ILLUMINA	PRJEB2140
SRR7255037	Plasmodium vivax-like	Cameroon	11044817134	SAMN09324542	SRX4159437	PAIRED	Illumina	PRJNA474492
SRR7255039	Plasmodium vivax-like	Cameroon	8717015956	SAMN09324541	SRX4159435	PAIRED	Illumina	PRJNA474492
SRR7255040	Plasmodium vivax-like	Cameroon	22971888	SAMN09324544	SRX4159434	PAIRED	Illumina	PRJNA474492
SRR7255042	Plasmodium vivax-like	Cameroon	319251101	SAMN09324543	SRX4159432	PAIRED	Illumina	PRJNA474492
SRR7255043	Plasmodium vivax-like	Cameroon	1336041290	SAMN09324543	SRX4159431	PAIRED	Illumina	PRJNA474492
SRR7255044	Plasmodium vivax-like	Cameroon	2193379980	SAMN09324546	SRX4159430	PAIRED	Illumina	PRJNA474492
SRR14191956	Plasmodium vivax-like	Gabon	7648640000	SAMN18652608	SRX10558827	PAIRED	Illumina	PRJNA720520
SRR14191957	Plasmodium vivax-like	Gabon	5825429250	SAMN18652607	SRX10558826	PAIRED	Illumina	PRJNA720520
SRR14191958	Plasmodium vivax-like	Gabon	5086419750	SAMN18652606	SRX10558825	PAIRED	Illumina	PRJNA720520
SRR14191959	Plasmodium vivax-like	Gabon	6279362250	SAMN18652605	SRX10558824	PAIRED	Illumina	PRJNA720520
SRR14191960	Plasmodium vivax-like	Gabon	6843723500	SAMN18652604	SRX10558823	PAIRED	Illumina	PRJNA720520
SRR14191961	Plasmodium vivax-like	Gabon	4996662000	SAMN18652603	SRX10558822	PAIRED	Illumina	PRJNA720520
SRR14191962	Plasmodium vivax-like	Gabon	4931641500	SAMN18652602	SRX10558821	PAIRED	Illumina	PRJNA720520
SRR14191973	Plasmodium vivax-like	Gabon	5577315000	SAMN18652601	SRX10558810	PAIRED	Illumina	PRJNA720520
SRR14191984	Plasmodium vivax-like	Gabon	4681652750	SAMN18652600	SRX10558799	PAIRED	Illumina	PRJNA720520
SRR14191985	Plasmodium vivax-like	Gabon	5142902250	SAMN18652599	SRX10558798	PAIRED	Illumina	PRJNA720520
ERR351948	Plasmodium vivax-like	NA	3319343200	SAMEA2163643	ERX324731	PAIRED	Illumina	PRJEB2579
ERR351949	Plasmodium vivax-like	NA	1821014000	SAMEA2163675	ERX324732	PAIRED	Illumina	PRJEB2579
ERR351950	Plasmodium vivax-like	NA	2603745000	SAMEA2163676	ERX324733	PAIRED	Illumina	PRJEB2579
ERR351952	Plasmodium vivax-like	NA	2339533600	SAMEA2163678	ERX324735	PAIRED	Illumina	PRJEB2579
ERR351955	Plasmodium vivax-like	NA	1442587000	SAMEA2163681	ERX324738	PAIRED	Illumina	PRJEB2579
ERR351956	Plasmodium vivax-like	NA	2926444600	SAMEA2163682	ERX324739	PAIRED	Illumina	PRJEB2579
ERR417393	Plasmodium vivax-like	NA	2840376400	SAMEA2200867	ERX383696	PAIRED	Illumina	PRJEB2579
ERR417398	Plasmodium vivax-like	NA	2087612800	SAMEA2200863	ERX383701	PAIRED	Illumina	PRJEB2579
ERR417399	Plasmodium vivax-like	NA	3310407600	SAMEA2200864	ERX383702	PAIRED	Illumina	PRJEB2579
ERR632842	Plasmodium vivax-like	NA	279475200	SAMEA2464700	ERX589396	PAIRED	Illumina	PRJEB2579
SRR7255034	Plasmodium vivax-like	NA	3056019899	SAMN09324545	SRX4159440	PAIRED	Illumina	PRJNA474492
